# Supplementary material for: COVID-19 masks increase the influence of face recognition algorithm decisions on human decisions in unfamiliar face matching
Source: PLoS One. 2022 Nov 21;17(11):e0277625. doi: 10.1371/journal.pone.0277625 (PMC9678274; doi:10.1371/journal.pone.0277625)
Supplement: S2 File — (CSV) [file pone.0277625.s002.csv]

plosID	Question	Answer	Source	SurveyCodeShort	Mask	QuestionNumber	Response	CorrectResponse	Prior	Correct	Gender	Race	BirthYear
S101	FacePair01	I am absolutely certain these are different people	Computer	B	No Mask	2	-3	Same	Different	FALSE	Female	White	1970
S101	FacePair02	I am slightly certain these are different people	Computer	B	No Mask	3	-1	Different	Same	TRUE	Female	White	1970
S101	FacePair03	I am mostly certain this is the same person	Computer	B	No Mask	4	2	Same	Same	TRUE	Female	White	1970
S101	FacePair04	I am mostly certain this is the same person	Computer	B	No Mask	5	2	Different	Different	FALSE	Female	White	1970
S101	FacePair05	I am mostly certain these are different people	Computer	B	No Mask	6	-2	Different	Different	TRUE	Female	White	1970
S101	FacePair06	I am mostly certain this is the same person	Computer	B	No Mask	7	2	Same	Same	TRUE	Female	White	1970
S101	FacePair07	I am mostly certain this is the same person	Computer	B	No Mask	8	2	Same	Different	TRUE	Female	White	1970
S101	FacePair08	I am mostly certain this is the same person	Computer	B	No Mask	9	2	Same	Same	TRUE	Female	White	1970
S101	FacePair09	I am absolutely certain these are different people	Computer	B	No Mask	10	-3	Different	Same	TRUE	Female	White	1970
S101	FacePair10	I am mostly certain this is the same person	Computer	B	No Mask	11	2	Different	Different	FALSE	Female	White	1970
S101	FacePair11	I am mostly certain this is the same person	Computer	B	No Mask	12	2	Same	Different	TRUE	Female	White	1970
S101	FacePair12	I am slightly certain this is the same person	Computer	B	No Mask	13	1	Different	Same	FALSE	Female	White	1970
S101	FacePair13	I am absolutely certain this is the same person	Computer	B	No Mask	14	3	Same	Different	TRUE	Female	White	1970
S101	FacePair14	I am absolutely certain these are different people	Computer	B	No Mask	15	-3	Different	Same	TRUE	Female	White	1970
S102	FacePair01	I am mostly certain these are different people	Control	Control	No Mask	2	-2	Same	None	FALSE	Female	Other	1982
S102	FacePair02	I am mostly certain these are different people	Control	Control	No Mask	3	-2	Different	None	TRUE	Female	Other	1982
S102	FacePair03	I am absolutely certain this is the same person	Control	Control	No Mask	4	3	Same	None	TRUE	Female	Other	1982
S102	FacePair04	I am mostly certain these are different people	Control	Control	No Mask	5	-2	Different	None	TRUE	Female	Other	1982
S102	FacePair05	I am mostly certain these are different people	Control	Control	No Mask	6	-2	Different	None	TRUE	Female	Other	1982
S102	FacePair06	I am mostly certain these are different people	Control	Control	No Mask	7	-2	Same	None	FALSE	Female	Other	1982
S102	FacePair07	I am mostly certain this is the same person	Control	Control	No Mask	8	2	Same	None	TRUE	Female	Other	1982
S102	FacePair08	I am mostly certain this is the same person	Control	Control	No Mask	9	2	Same	None	TRUE	Female	Other	1982
S102	FacePair09	I am mostly certain these are different people	Control	Control	No Mask	10	-2	Different	None	TRUE	Female	Other	1982
S102	FacePair10	I am mostly certain this is the same person	Control	Control	No Mask	11	2	Different	None	FALSE	Female	Other	1982
S102	FacePair11	I am mostly certain this is the same person	Control	Control	No Mask	12	2	Same	None	TRUE	Female	Other	1982
S102	FacePair12	I am mostly certain these are different people	Control	Control	No Mask	13	-2	Different	None	TRUE	Female	Other	1982
S102	FacePair13	I am absolutely certain this is the same person	Control	Control	No Mask	14	3	Same	None	TRUE	Female	Other	1982
S102	FacePair14	I am absolutely certain these are different people	Control	Control	No Mask	15	-3	Different	None	TRUE	Female	Other	1982
S103	FacePair01	I am not sure	Control	Control	No Mask	2	0	Same	None	FALSE	Male	Other	1986
S103	FacePair02	I am slightly certain these are different people	Control	Control	No Mask	3	-1	Different	None	TRUE	Male	Other	1986
S103	FacePair03	I am mostly certain this is the same person	Control	Control	No Mask	4	2	Same	None	TRUE	Male	Other	1986
S103	FacePair04	I am mostly certain these are different people	Control	Control	No Mask	5	-2	Different	None	TRUE	Male	Other	1986
S103	FacePair05	I am slightly certain these are different people	Control	Control	No Mask	6	-1	Different	None	TRUE	Male	Other	1986
S103	FacePair06	I am slightly certain this is the same person	Control	Control	No Mask	7	1	Same	None	TRUE	Male	Other	1986
S103	FacePair07	I am slightly certain this is the same person	Control	Control	No Mask	8	1	Same	None	TRUE	Male	Other	1986
S103	FacePair08	I am mostly certain this is the same person	Control	Control	No Mask	9	2	Same	None	TRUE	Male	Other	1986
S103	FacePair09	I am absolutely certain these are different people	Control	Control	No Mask	10	-3	Different	None	TRUE	Male	Other	1986
S103	FacePair10	I am slightly certain these are different people	Control	Control	No Mask	11	-1	Different	None	TRUE	Male	Other	1986
S103	FacePair11	I am mostly certain this is the same person	Control	Control	No Mask	12	2	Same	None	TRUE	Male	Other	1986
S103	FacePair12	I am mostly certain these are different people	Control	Control	No Mask	13	-2	Different	None	TRUE	Male	Other	1986
S103	FacePair13	I am absolutely certain this is the same person	Control	Control	No Mask	14	3	Same	None	TRUE	Male	Other	1986
S103	FacePair14	I am absolutely certain these are different people	Control	Control	No Mask	15	-3	Different	None	TRUE	Male	Other	1986
S104	FacePair01	I am absolutely certain these are different people	Computer	A	Mask	2	-3	Same	Same	FALSE	Male	Black	1963
S104	FacePair02	I am absolutely certain these are different people	Computer	A	Mask	3	-3	Different	Different	TRUE	Male	Black	1963
S104	FacePair03	I am slightly certain these are different people	Computer	A	Mask	4	-1	Same	Different	FALSE	Male	Black	1963
S104	FacePair04	I am absolutely certain this is the same person	Computer	A	Mask	5	3	Different	Same	FALSE	Male	Black	1963
S104	FacePair05	I am absolutely certain this is the same person	Computer	A	Mask	6	3	Different	Same	FALSE	Male	Black	1963
S104	FacePair06	I am mostly certain these are different people	Computer	A	Mask	7	-2	Same	Different	FALSE	Male	Black	1963
S104	FacePair07	I am absolutely certain this is the same person	Computer	A	Mask	8	3	Same	Same	TRUE	Male	Black	1963
S104	FacePair08	I am mostly certain these are different people	Computer	A	Mask	9	-2	Same	Different	FALSE	Male	Black	1963
S104	FacePair09	I am absolutely certain these are different people	Computer	A	Mask	10	-3	Different	Different	TRUE	Male	Black	1963
S104	FacePair10	I am absolutely certain this is the same person	Computer	A	Mask	11	3	Different	Same	FALSE	Male	Black	1963
S104	FacePair11	I am absolutely certain this is the same person	Computer	A	Mask	12	3	Same	Same	TRUE	Male	Black	1963
S104	FacePair12	I am absolutely certain these are different people	Computer	A	Mask	13	-3	Different	Different	TRUE	Male	Black	1963
S104	FacePair13	I am absolutely certain this is the same person	Computer	A	Mask	14	3	Same	Same	TRUE	Male	Black	1963
S104	FacePair14	I am absolutely certain these are different people	Computer	A	Mask	15	-3	Different	Different	TRUE	Male	Black	1963
S105	FacePair01	I am mostly certain this is the same person	Computer	A	No Mask	2	2	Same	Same	TRUE	Female	Other	1984
S105	FacePair02	I am mostly certain these are different people	Computer	A	No Mask	3	-2	Different	Different	TRUE	Female	Other	1984
S105	FacePair03	I am absolutely certain this is the same person	Computer	A	No Mask	4	3	Same	Different	TRUE	Female	Other	1984
S105	FacePair04	I am slightly certain these are different people	Computer	A	No Mask	5	-1	Different	Same	TRUE	Female	Other	1984
S105	FacePair05	I am slightly certain these are different people	Computer	A	No Mask	6	-1	Different	Same	TRUE	Female	Other	1984
S105	FacePair06	I am slightly certain this is the same person	Computer	A	No Mask	7	1	Same	Different	TRUE	Female	Other	1984
S105	FacePair07	I am mostly certain this is the same person	Computer	A	No Mask	8	2	Same	Same	TRUE	Female	Other	1984
S105	FacePair08	I am mostly certain this is the same person	Computer	A	No Mask	9	2	Same	Different	TRUE	Female	Other	1984
S105	FacePair09	I am mostly certain these are different people	Computer	A	No Mask	10	-2	Different	Different	TRUE	Female	Other	1984
S105	FacePair10	I am mostly certain these are different people	Computer	A	No Mask	11	-2	Different	Same	TRUE	Female	Other	1984
S105	FacePair11	I am absolutely certain this is the same person	Computer	A	No Mask	12	3	Same	Same	TRUE	Female	Other	1984
S105	FacePair12	I am mostly certain these are different people	Computer	A	No Mask	13	-2	Different	Different	TRUE	Female	Other	1984
S105	FacePair13	I am absolutely certain this is the same person	Computer	A	No Mask	14	3	Same	Same	TRUE	Female	Other	1984
S105	FacePair14	I am absolutely certain these are different people	Computer	A	No Mask	15	-3	Different	Different	TRUE	Female	Other	1984
S106	FacePair01	I am mostly certain these are different people	Computer	A	No Mask	2	-2	Same	Same	FALSE	Female	White	1970
S106	FacePair02	I am mostly certain these are different people	Computer	A	No Mask	3	-2	Different	Different	TRUE	Female	White	1970
S106	FacePair03	I am not sure	Computer	A	No Mask	4	0	Same	Different	FALSE	Female	White	1970
S106	FacePair04	I am slightly certain this is the same person	Computer	A	No Mask	5	1	Different	Same	FALSE	Female	White	1970
S106	FacePair05	I am slightly certain these are different people	Computer	A	No Mask	6	-1	Different	Same	TRUE	Female	White	1970
S106	FacePair06	I am slightly certain this is the same person	Computer	A	No Mask	7	1	Same	Different	TRUE	Female	White	1970
S106	FacePair07	I am slightly certain this is the same person	Computer	A	No Mask	8	1	Same	Same	TRUE	Female	White	1970
S106	FacePair08	I am slightly certain this is the same person	Computer	A	No Mask	9	1	Same	Different	TRUE	Female	White	1970
S106	FacePair09	I am absolutely certain these are different people	Computer	A	No Mask	10	-3	Different	Different	TRUE	Female	White	1970
S106	FacePair10	I am slightly certain this is the same person	Computer	A	No Mask	11	1	Different	Same	FALSE	Female	White	1970
S106	FacePair11	I am slightly certain this is the same person	Computer	A	No Mask	12	1	Same	Same	TRUE	Female	White	1970
S106	FacePair12	I am mostly certain these are different people	Computer	A	No Mask	13	-2	Different	Different	TRUE	Female	White	1970
S106	FacePair13	I am mostly certain this is the same person	Computer	A	No Mask	14	2	Same	Same	TRUE	Female	White	1970
S106	FacePair14	I am absolutely certain these are different people	Computer	A	No Mask	15	-3	Different	Different	TRUE	Female	White	1970
S107	FacePair01	I am mostly certain these are different people	Computer	A	Mask	2	-2	Same	Same	FALSE	Male	Black	1999
S107	FacePair02	I am slightly certain these are different people	Computer	A	Mask	3	-1	Different	Different	TRUE	Male	Black	1999
S107	FacePair03	I am slightly certain this is the same person	Computer	A	Mask	4	1	Same	Different	TRUE	Male	Black	1999
S107	FacePair04	I am mostly certain these are different people	Computer	A	Mask	5	-2	Different	Same	TRUE	Male	Black	1999
S107	FacePair05	I am mostly certain these are different people	Computer	A	Mask	6	-2	Different	Same	TRUE	Male	Black	1999
S107	FacePair06	I am slightly certain these are different people	Computer	A	Mask	7	-1	Same	Different	FALSE	Male	Black	1999
S107	FacePair07	I am mostly certain these are different people	Computer	A	Mask	8	-2	Same	Same	FALSE	Male	Black	1999
S107	FacePair08	I am mostly certain these are different people	Computer	A	Mask	9	-2	Same	Different	FALSE	Male	Black	1999
S107	FacePair09	I am mostly certain these are different people	Computer	A	Mask	10	-2	Different	Different	TRUE	Male	Black	1999
S107	FacePair10	I am slightly certain this is the same person	Computer	A	Mask	11	1	Different	Same	FALSE	Male	Black	1999
S107	FacePair11	I am slightly certain this is the same person	Computer	A	Mask	12	1	Same	Same	TRUE	Male	Black	1999
S107	FacePair12	I am slightly certain these are different people	Computer	A	Mask	13	-1	Different	Different	TRUE	Male	Black	1999
S107	FacePair13	I am mostly certain this is the same person	Computer	A	Mask	14	2	Same	Same	TRUE	Male	Black	1999
S107	FacePair14	I am mostly certain these are different people	Computer	A	Mask	15	-2	Different	Different	TRUE	Male	Black	1999
S108	FacePair01	I am slightly certain these are different people	Control	Control	No Mask	2	-1	Same	None	FALSE	Male	Black	1957
S108	FacePair02	I am mostly certain these are different people	Control	Control	No Mask	3	-2	Different	None	TRUE	Male	Black	1957
S108	FacePair03	I am mostly certain this is the same person	Control	Control	No Mask	4	2	Same	None	TRUE	Male	Black	1957
S108	FacePair04	I am slightly certain this is the same person	Control	Control	No Mask	5	1	Different	None	FALSE	Male	Black	1957
S108	FacePair05	I am slightly certain these are different people	Control	Control	No Mask	6	-1	Different	None	TRUE	Male	Black	1957
S108	FacePair06	I am mostly certain this is the same person	Control	Control	No Mask	7	2	Same	None	TRUE	Male	Black	1957
S108	FacePair07	I am slightly certain these are different people	Control	Control	No Mask	8	-1	Same	None	FALSE	Male	Black	1957
S108	FacePair08	I am mostly certain this is the same person	Control	Control	No Mask	9	2	Same	None	TRUE	Male	Black	1957
S108	FacePair09	I am mostly certain these are different people	Control	Control	No Mask	10	-2	Different	None	TRUE	Male	Black	1957
S108	FacePair10	I am slightly certain these are different people	Control	Control	No Mask	11	-1	Different	None	TRUE	Male	Black	1957
S108	FacePair11	I am mostly certain this is the same person	Control	Control	No Mask	12	2	Same	None	TRUE	Male	Black	1957
S108	FacePair12	I am mostly certain these are different people	Control	Control	No Mask	13	-2	Different	None	TRUE	Male	Black	1957
S108	FacePair13	I am absolutely certain this is the same person	Control	Control	No Mask	14	3	Same	None	TRUE	Male	Black	1957
S108	FacePair14	I am absolutely certain these are different people	Control	Control	No Mask	15	-3	Different	None	TRUE	Male	Black	1957
S109	FacePair01	I am slightly certain this is the same person	Control	Control	No Mask	2	1	Same	None	TRUE	Male	Other	1985
S109	FacePair02	I am mostly certain these are different people	Control	Control	No Mask	3	-2	Different	None	TRUE	Male	Other	1985
S109	FacePair03	I am mostly certain this is the same person	Control	Control	No Mask	4	2	Same	None	TRUE	Male	Other	1985
S109	FacePair04	I am mostly certain these are different people	Control	Control	No Mask	5	-2	Different	None	TRUE	Male	Other	1985
S109	FacePair05	I am mostly certain these are different people	Control	Control	No Mask	6	-2	Different	None	TRUE	Male	Other	1985
S109	FacePair06	I am mostly certain this is the same person	Control	Control	No Mask	7	2	Same	None	TRUE	Male	Other	1985
S109	FacePair07	I am slightly certain this is the same person	Control	Control	No Mask	8	1	Same	None	TRUE	Male	Other	1985
S109	FacePair08	I am mostly certain this is the same person	Control	Control	No Mask	9	2	Same	None	TRUE	Male	Other	1985
S109	FacePair09	I am mostly certain these are different people	Control	Control	No Mask	10	-2	Different	None	TRUE	Male	Other	1985
S109	FacePair10	I am mostly certain this is the same person	Control	Control	No Mask	11	2	Different	None	FALSE	Male	Other	1985
S109	FacePair11	I am absolutely certain this is the same person	Control	Control	No Mask	12	3	Same	None	TRUE	Male	Other	1985
S109	FacePair12	I am slightly certain these are different people	Control	Control	No Mask	13	-1	Different	None	TRUE	Male	Other	1985
S109	FacePair13	I am absolutely certain this is the same person	Control	Control	No Mask	14	3	Same	None	TRUE	Male	Other	1985
S109	FacePair14	I am absolutely certain these are different people	Control	Control	No Mask	15	-3	Different	None	TRUE	Male	Other	1985
S110	FacePair01	I am mostly certain these are different people	Computer	B	Mask	2	-2	Same	Different	FALSE	Male	White	1967
S110	FacePair02	I am mostly certain these are different people	Computer	B	Mask	3	-2	Different	Same	TRUE	Male	White	1967
S110	FacePair03	I am slightly certain these are different people	Computer	B	Mask	4	-1	Same	Same	FALSE	Male	White	1967
S110	FacePair04	I am not sure	Computer	B	Mask	5	0	Different	Different	TRUE	Male	White	1967
S110	FacePair05	I am not sure	Computer	B	Mask	6	0	Different	Different	TRUE	Male	White	1967
S110	FacePair06	I am not sure	Computer	B	Mask	7	0	Same	Same	FALSE	Male	White	1967
S110	FacePair07	I am slightly certain this is the same person	Computer	B	Mask	8	1	Same	Different	TRUE	Male	White	1967
S110	FacePair08	I am slightly certain this is the same person	Computer	B	Mask	9	1	Same	Same	TRUE	Male	White	1967
S110	FacePair09	I am mostly certain this is the same person	Computer	B	Mask	10	2	Different	Same	FALSE	Male	White	1967
S110	FacePair10	I am not sure	Computer	B	Mask	11	0	Different	Different	TRUE	Male	White	1967
S110	FacePair11	I am not sure	Computer	B	Mask	12	0	Same	Different	FALSE	Male	White	1967
S110	FacePair12	I am not sure	Computer	B	Mask	13	0	Different	Same	TRUE	Male	White	1967
S110	FacePair13	I am mostly certain this is the same person	Computer	B	Mask	14	2	Same	Different	TRUE	Male	White	1967
S110	FacePair14	I am absolutely certain these are different people	Computer	B	Mask	15	-3	Different	Same	TRUE	Male	White	1967
S111	FacePair01	I am absolutely certain these are different people	Computer	B	No Mask	2	-3	Same	Different	FALSE	Female	White	1975
S111	FacePair02	I am mostly certain these are different people	Computer	B	No Mask	3	-2	Different	Same	TRUE	Female	White	1975
S111	FacePair03	I am absolutely certain this is the same person	Computer	B	No Mask	4	3	Same	Same	TRUE	Female	White	1975
S111	FacePair04	I am absolutely certain these are different people	Computer	B	No Mask	5	-3	Different	Different	TRUE	Female	White	1975
S111	FacePair05	I am mostly certain these are different people	Computer	B	No Mask	6	-2	Different	Different	TRUE	Female	White	1975
S111	FacePair06	I am mostly certain this is the same person	Computer	B	No Mask	7	2	Same	Same	TRUE	Female	White	1975
S111	FacePair07	I am slightly certain this is the same person	Computer	B	No Mask	8	1	Same	Different	TRUE	Female	White	1975
S111	FacePair08	I am mostly certain this is the same person	Computer	B	No Mask	9	2	Same	Same	TRUE	Female	White	1975
S111	FacePair09	I am slightly certain these are different people	Computer	B	No Mask	10	-1	Different	Same	TRUE	Female	White	1975
S111	FacePair10	I am mostly certain these are different people	Computer	B	No Mask	11	-2	Different	Different	TRUE	Female	White	1975
S111	FacePair11	I am mostly certain this is the same person	Computer	B	No Mask	12	2	Same	Different	TRUE	Female	White	1975
S111	FacePair12	I am slightly certain this is the same person	Computer	B	No Mask	13	1	Different	Same	FALSE	Female	White	1975
S111	FacePair13	I am absolutely certain this is the same person	Computer	B	No Mask	14	3	Same	Different	TRUE	Female	White	1975
S111	FacePair14	I am absolutely certain these are different people	Computer	B	No Mask	15	-3	Different	Same	TRUE	Female	White	1975
S112	FacePair01	I am slightly certain this is the same person	Computer	B	No Mask	2	1	Same	Different	TRUE	Female	Other	1996
S112	FacePair02	I am slightly certain these are different people	Computer	B	No Mask	3	-1	Different	Same	TRUE	Female	Other	1996
S112	FacePair03	I am slightly certain this is the same person	Computer	B	No Mask	4	1	Same	Same	TRUE	Female	Other	1996
S112	FacePair04	I am slightly certain these are different people	Computer	B	No Mask	5	-1	Different	Different	TRUE	Female	Other	1996
S112	FacePair05	I am slightly certain these are different people	Computer	B	No Mask	6	-1	Different	Different	TRUE	Female	Other	1996
S112	FacePair06	I am slightly certain this is the same person	Computer	B	No Mask	7	1	Same	Same	TRUE	Female	Other	1996
S112	FacePair07	I am slightly certain these are different people	Computer	B	No Mask	8	-1	Same	Different	FALSE	Female	Other	1996
S112	FacePair08	I am slightly certain this is the same person	Computer	B	No Mask	9	1	Same	Same	TRUE	Female	Other	1996
S112	FacePair09	I am slightly certain these are different people	Computer	B	No Mask	10	-1	Different	Same	TRUE	Female	Other	1996
S112	FacePair10	I am slightly certain these are different people	Computer	B	No Mask	11	-1	Different	Different	TRUE	Female	Other	1996
S112	FacePair11	I am slightly certain this is the same person	Computer	B	No Mask	12	1	Same	Different	TRUE	Female	Other	1996
S112	FacePair12	I am slightly certain these are different people	Computer	B	No Mask	13	-1	Different	Same	TRUE	Female	Other	1996
S112	FacePair13	I am absolutely certain this is the same person	Computer	B	No Mask	14	3	Same	Different	TRUE	Female	Other	1996
S112	FacePair14	I am absolutely certain these are different people	Computer	B	No Mask	15	-3	Different	Same	TRUE	Female	Other	1996
S113	FacePair01	I am slightly certain these are different people	Computer	A	Mask	2	-1	Same	Same	FALSE	Female	Other	1995
S113	FacePair02	I am mostly certain this is the same person	Computer	A	Mask	3	2	Different	Different	FALSE	Female	Other	1995
S113	FacePair03	I am mostly certain this is the same person	Computer	A	Mask	4	2	Same	Different	TRUE	Female	Other	1995
S113	FacePair04	I am slightly certain these are different people	Computer	A	Mask	5	-1	Different	Same	TRUE	Female	Other	1995
S113	FacePair05	I am slightly certain this is the same person	Computer	A	Mask	6	1	Different	Same	FALSE	Female	Other	1995
S113	FacePair06	I am slightly certain this is the same person	Computer	A	Mask	7	1	Same	Different	TRUE	Female	Other	1995
S113	FacePair07	I am slightly certain these are different people	Computer	A	Mask	8	-1	Same	Same	FALSE	Female	Other	1995
S113	FacePair08	I am slightly certain this is the same person	Computer	A	Mask	9	1	Same	Different	TRUE	Female	Other	1995
S113	FacePair09	I am absolutely certain these are different people	Computer	A	Mask	10	-3	Different	Different	TRUE	Female	Other	1995
S113	FacePair10	I am slightly certain these are different people	Computer	A	Mask	11	-1	Different	Same	TRUE	Female	Other	1995
S113	FacePair11	I am mostly certain this is the same person	Computer	A	Mask	12	2	Same	Same	TRUE	Female	Other	1995
S113	FacePair12	I am mostly certain these are different people	Computer	A	Mask	13	-2	Different	Different	TRUE	Female	Other	1995
S113	FacePair13	I am absolutely certain this is the same person	Computer	A	Mask	14	3	Same	Same	TRUE	Female	Other	1995
S113	FacePair14	I am absolutely certain these are different people	Computer	A	Mask	15	-3	Different	Different	TRUE	Female	Other	1995
S114	FacePair01	I am absolutely certain these are different people	Control	Control	No Mask	2	-3	Same	None	FALSE	Female	Black	1964
S114	FacePair02	I am absolutely certain these are different people	Control	Control	No Mask	3	-3	Different	None	TRUE	Female	Black	1964
S114	FacePair03	I am mostly certain this is the same person	Control	Control	No Mask	4	2	Same	None	TRUE	Female	Black	1964
S114	FacePair04	I am mostly certain these are different people	Control	Control	No Mask	5	-2	Different	None	TRUE	Female	Black	1964
S114	FacePair05	I am mostly certain these are different people	Control	Control	No Mask	6	-2	Different	None	TRUE	Female	Black	1964
S114	FacePair06	I am slightly certain this is the same person	Control	Control	No Mask	7	1	Same	None	TRUE	Female	Black	1964
S114	FacePair07	I am mostly certain these are different people	Control	Control	No Mask	8	-2	Same	None	FALSE	Female	Black	1964
S114	FacePair08	I am slightly certain this is the same person	Control	Control	No Mask	9	1	Same	None	TRUE	Female	Black	1964
S114	FacePair09	I am mostly certain these are different people	Control	Control	No Mask	10	-2	Different	None	TRUE	Female	Black	1964
S114	FacePair10	I am slightly certain these are different people	Control	Control	No Mask	11	-1	Different	None	TRUE	Female	Black	1964
S114	FacePair11	I am mostly certain this is the same person	Control	Control	No Mask	12	2	Same	None	TRUE	Female	Black	1964
S114	FacePair12	I am mostly certain these are different people	Control	Control	No Mask	13	-2	Different	None	TRUE	Female	Black	1964
S114	FacePair13	I am mostly certain this is the same person	Control	Control	No Mask	14	2	Same	None	TRUE	Female	Black	1964
S114	FacePair14	I am absolutely certain these are different people	Control	Control	No Mask	15	-3	Different	None	TRUE	Female	Black	1964
S115	FacePair01	I am absolutely certain these are different people	Computer	B	Mask	2	-3	Same	Different	FALSE	Male	White	1987
S115	FacePair02	I am absolutely certain these are different people	Computer	B	Mask	3	-3	Different	Same	TRUE	Male	White	1987
S115	FacePair03	I am absolutely certain these are different people	Computer	B	Mask	4	-3	Same	Same	FALSE	Male	White	1987
S115	FacePair04	I am absolutely certain these are different people	Computer	B	Mask	5	-3	Different	Different	TRUE	Male	White	1987
S115	FacePair05	I am absolutely certain these are different people	Computer	B	Mask	6	-3	Different	Different	TRUE	Male	White	1987
S115	FacePair06	I am absolutely certain these are different people	Computer	B	Mask	7	-3	Same	Same	FALSE	Male	White	1987
S115	FacePair07	I am not sure	Computer	B	Mask	8	0	Same	Different	FALSE	Male	White	1987
S115	FacePair08	I am absolutely certain this is the same person	Computer	B	Mask	9	3	Same	Same	TRUE	Male	White	1987
S115	FacePair09	I am slightly certain these are different people	Computer	B	Mask	10	-1	Different	Same	TRUE	Male	White	1987
S115	FacePair10	I am mostly certain these are different people	Computer	B	Mask	11	-2	Different	Different	TRUE	Male	White	1987
S115	FacePair11	I am mostly certain these are different people	Computer	B	Mask	12	-2	Same	Different	FALSE	Male	White	1987
S115	FacePair12	I am mostly certain these are different people	Computer	B	Mask	13	-2	Different	Same	TRUE	Male	White	1987
S115	FacePair13	I am absolutely certain this is the same person	Computer	B	Mask	14	3	Same	Different	TRUE	Male	White	1987
S115	FacePair14	I am absolutely certain these are different people	Computer	B	Mask	15	-3	Different	Same	TRUE	Male	White	1987
S116	FacePair01	I am mostly certain this is the same person	Computer	A	No Mask	2	2	Same	Same	TRUE	Male	Black	1986
S116	FacePair02	I am mostly certain these are different people	Computer	A	No Mask	3	-2	Different	Different	TRUE	Male	Black	1986
S116	FacePair03	I am absolutely certain this is the same person	Computer	A	No Mask	4	3	Same	Different	TRUE	Male	Black	1986
S116	FacePair04	I am not sure	Computer	A	No Mask	5	0	Different	Same	TRUE	Male	Black	1986
S116	FacePair05	I am absolutely certain these are different people	Computer	A	No Mask	6	-3	Different	Same	TRUE	Male	Black	1986
S116	FacePair06	I am mostly certain this is the same person	Computer	A	No Mask	7	2	Same	Different	TRUE	Male	Black	1986
S116	FacePair07	I am not sure	Computer	A	No Mask	8	0	Same	Same	FALSE	Male	Black	1986
S116	FacePair08	I am mostly certain this is the same person	Computer	A	No Mask	9	2	Same	Different	TRUE	Male	Black	1986
S116	FacePair09	I am absolutely certain these are different people	Computer	A	No Mask	10	-3	Different	Different	TRUE	Male	Black	1986
S116	FacePair10	I am slightly certain this is the same person	Computer	A	No Mask	11	1	Different	Same	FALSE	Male	Black	1986
S116	FacePair11	I am mostly certain this is the same person	Computer	A	No Mask	12	2	Same	Same	TRUE	Male	Black	1986
S116	FacePair12	I am mostly certain this is the same person	Computer	A	No Mask	13	2	Different	Different	FALSE	Male	Black	1986
S116	FacePair13	I am absolutely certain this is the same person	Computer	A	No Mask	14	3	Same	Same	TRUE	Male	Black	1986
S116	FacePair14	I am absolutely certain these are different people	Computer	A	No Mask	15	-3	Different	Different	TRUE	Male	Black	1986
S117	FacePair01	I am absolutely certain these are different people	Control	Control	No Mask	2	-3	Same	None	FALSE	Female	Black	1979
S117	FacePair02	I am absolutely certain these are different people	Control	Control	No Mask	3	-3	Different	None	TRUE	Female	Black	1979
S117	FacePair03	I am absolutely certain this is the same person	Control	Control	No Mask	4	3	Same	None	TRUE	Female	Black	1979
S117	FacePair04	I am mostly certain these are different people	Control	Control	No Mask	5	-2	Different	None	TRUE	Female	Black	1979
S117	FacePair05	I am absolutely certain these are different people	Control	Control	No Mask	6	-3	Different	None	TRUE	Female	Black	1979
S117	FacePair06	I am absolutely certain this is the same person	Control	Control	No Mask	7	3	Same	None	TRUE	Female	Black	1979
S117	FacePair07	I am slightly certain this is the same person	Control	Control	No Mask	8	1	Same	None	TRUE	Female	Black	1979
S117	FacePair08	I am absolutely certain this is the same person	Control	Control	No Mask	9	3	Same	None	TRUE	Female	Black	1979
S117	FacePair09	I am absolutely certain these are different people	Control	Control	No Mask	10	-3	Different	None	TRUE	Female	Black	1979
S117	FacePair10	I am mostly certain these are different people	Control	Control	No Mask	11	-2	Different	None	TRUE	Female	Black	1979
S117	FacePair11	I am absolutely certain this is the same person	Control	Control	No Mask	12	3	Same	None	TRUE	Female	Black	1979
S117	FacePair12	I am absolutely certain these are different people	Control	Control	No Mask	13	-3	Different	None	TRUE	Female	Black	1979
S117	FacePair13	I am absolutely certain this is the same person	Control	Control	No Mask	14	3	Same	None	TRUE	Female	Black	1979
S117	FacePair14	I am absolutely certain these are different people	Control	Control	No Mask	15	-3	Different	None	TRUE	Female	Black	1979
S118	FacePair01	I am mostly certain this is the same person	Control	Control	No Mask	2	2	Same	None	TRUE	Female	Other	1984
S118	FacePair02	I am slightly certain these are different people	Control	Control	No Mask	3	-1	Different	None	TRUE	Female	Other	1984
S118	FacePair03	I am slightly certain these are different people	Control	Control	No Mask	4	-1	Same	None	FALSE	Female	Other	1984
S118	FacePair04	I am mostly certain these are different people	Control	Control	No Mask	5	-2	Different	None	TRUE	Female	Other	1984
S118	FacePair05	I am absolutely certain these are different people	Control	Control	No Mask	6	-3	Different	None	TRUE	Female	Other	1984
S118	FacePair06	I am mostly certain this is the same person	Control	Control	No Mask	7	2	Same	None	TRUE	Female	Other	1984
S118	FacePair07	I am mostly certain these are different people	Control	Control	No Mask	8	-2	Same	None	FALSE	Female	Other	1984
S118	FacePair08	I am mostly certain this is the same person	Control	Control	No Mask	9	2	Same	None	TRUE	Female	Other	1984
S118	FacePair09	I am absolutely certain these are different people	Control	Control	No Mask	10	-3	Different	None	TRUE	Female	Other	1984
S118	FacePair10	I am mostly certain this is the same person	Control	Control	No Mask	11	2	Different	None	FALSE	Female	Other	1984
S118	FacePair11	I am mostly certain this is the same person	Control	Control	No Mask	12	2	Same	None	TRUE	Female	Other	1984
S118	FacePair12	I am mostly certain these are different people	Control	Control	No Mask	13	-2	Different	None	TRUE	Female	Other	1984
S118	FacePair13	I am mostly certain this is the same person	Control	Control	No Mask	14	2	Same	None	TRUE	Female	Other	1984
S118	FacePair14	I am absolutely certain these are different people	Control	Control	No Mask	15	-3	Different	None	TRUE	Female	Other	1984
S119	FacePair01	I am slightly certain this is the same person	Computer	B	No Mask	2	1	Same	Different	TRUE	Female	White	1989
S119	FacePair02	I am mostly certain these are different people	Computer	B	No Mask	3	-2	Different	Same	TRUE	Female	White	1989
S119	FacePair03	I am slightly certain this is the same person	Computer	B	No Mask	4	1	Same	Same	TRUE	Female	White	1989
S119	FacePair04	I am mostly certain these are different people	Computer	B	No Mask	5	-2	Different	Different	TRUE	Female	White	1989
S119	FacePair05	I am mostly certain these are different people	Computer	B	No Mask	6	-2	Different	Different	TRUE	Female	White	1989
S119	FacePair06	I am slightly certain this is the same person	Computer	B	No Mask	7	1	Same	Same	TRUE	Female	White	1989
S119	FacePair07	I am slightly certain this is the same person	Computer	B	No Mask	8	1	Same	Different	TRUE	Female	White	1989
S119	FacePair08	I am slightly certain this is the same person	Computer	B	No Mask	9	1	Same	Same	TRUE	Female	White	1989
S119	FacePair09	I am slightly certain these are different people	Computer	B	No Mask	10	-1	Different	Same	TRUE	Female	White	1989
S119	FacePair10	I am not sure	Computer	B	No Mask	11	0	Different	Different	TRUE	Female	White	1989
S119	FacePair11	I am slightly certain this is the same person	Computer	B	No Mask	12	1	Same	Different	TRUE	Female	White	1989
S119	FacePair12	I am slightly certain these are different people	Computer	B	No Mask	13	-1	Different	Same	TRUE	Female	White	1989
S119	FacePair13	I am mostly certain this is the same person	Computer	B	No Mask	14	2	Same	Different	TRUE	Female	White	1989
S119	FacePair14	I am absolutely certain these are different people	Computer	B	No Mask	15	-3	Different	Same	TRUE	Female	White	1989
S120	FacePair01	I am mostly certain these are different people	Computer	A	No Mask	2	-2	Same	Same	FALSE	Male	White	1960
S120	FacePair02	I am slightly certain this is the same person	Computer	A	No Mask	3	1	Different	Different	FALSE	Male	White	1960
S120	FacePair03	I am absolutely certain this is the same person	Computer	A	No Mask	4	3	Same	Different	TRUE	Male	White	1960
S120	FacePair04	I am slightly certain these are different people	Computer	A	No Mask	5	-1	Different	Same	TRUE	Male	White	1960
S120	FacePair05	I am absolutely certain this is the same person	Computer	A	No Mask	6	3	Different	Same	FALSE	Male	White	1960
S120	FacePair06	I am mostly certain this is the same person	Computer	A	No Mask	7	2	Same	Different	TRUE	Male	White	1960
S120	FacePair07	I am absolutely certain this is the same person	Computer	A	No Mask	8	3	Same	Same	TRUE	Male	White	1960
S120	FacePair08	I am absolutely certain this is the same person	Computer	A	No Mask	9	3	Same	Different	TRUE	Male	White	1960
S120	FacePair09	I am slightly certain these are different people	Computer	A	No Mask	10	-1	Different	Different	TRUE	Male	White	1960
S120	FacePair10	I am absolutely certain this is the same person	Computer	A	No Mask	11	3	Different	Same	FALSE	Male	White	1960
S120	FacePair11	I am absolutely certain this is the same person	Computer	A	No Mask	12	3	Same	Same	TRUE	Male	White	1960
S120	FacePair12	I am absolutely certain these are different people	Computer	A	No Mask	13	-3	Different	Different	TRUE	Male	White	1960
S120	FacePair13	I am absolutely certain this is the same person	Computer	A	No Mask	14	3	Same	Same	TRUE	Male	White	1960
S120	FacePair14	I am absolutely certain these are different people	Computer	A	No Mask	15	-3	Different	Different	TRUE	Male	White	1960
S121	FacePair01	I am slightly certain these are different people	Control	Control	No Mask	2	-1	Same	None	FALSE	Female	White	1997
S121	FacePair02	I am mostly certain these are different people	Control	Control	No Mask	3	-2	Different	None	TRUE	Female	White	1997
S121	FacePair03	I am slightly certain this is the same person	Control	Control	No Mask	4	1	Same	None	TRUE	Female	White	1997
S121	FacePair04	I am mostly certain these are different people	Control	Control	No Mask	5	-2	Different	None	TRUE	Female	White	1997
S121	FacePair05	I am mostly certain these are different people	Control	Control	No Mask	6	-2	Different	None	TRUE	Female	White	1997
S121	FacePair06	I am mostly certain these are different people	Control	Control	No Mask	7	-2	Same	None	FALSE	Female	White	1997
S121	FacePair07	I am mostly certain these are different people	Control	Control	No Mask	8	-2	Same	None	FALSE	Female	White	1997
S121	FacePair08	I am mostly certain these are different people	Control	Control	No Mask	9	-2	Same	None	FALSE	Female	White	1997
S121	FacePair09	I am mostly certain these are different people	Control	Control	No Mask	10	-2	Different	None	TRUE	Female	White	1997
S121	FacePair10	I am mostly certain these are different people	Control	Control	No Mask	11	-2	Different	None	TRUE	Female	White	1997
S121	FacePair11	I am slightly certain this is the same person	Control	Control	No Mask	12	1	Same	None	TRUE	Female	White	1997
S121	FacePair12	I am not sure	Control	Control	No Mask	13	0	Different	None	TRUE	Female	White	1997
S121	FacePair13	I am mostly certain this is the same person	Control	Control	No Mask	14	2	Same	None	TRUE	Female	White	1997
S121	FacePair14	I am absolutely certain these are different people	Control	Control	No Mask	15	-3	Different	None	TRUE	Female	White	1997
S122	FacePair01	I am mostly certain these are different people	Computer	A	Mask	2	-2	Same	Same	FALSE	Female	Black	1955
S122	FacePair02	I am slightly certain these are different people	Computer	A	Mask	3	-1	Different	Different	TRUE	Female	Black	1955
S122	FacePair03	I am mostly certain this is the same person	Computer	A	Mask	4	2	Same	Different	TRUE	Female	Black	1955
S122	FacePair04	I am not sure	Computer	A	Mask	5	0	Different	Same	TRUE	Female	Black	1955
S122	FacePair05	I am not sure	Computer	A	Mask	6	0	Different	Same	TRUE	Female	Black	1955
S122	FacePair06	I am mostly certain these are different people	Computer	A	Mask	7	-2	Same	Different	FALSE	Female	Black	1955
S122	FacePair07	I am mostly certain this is the same person	Computer	A	Mask	8	2	Same	Same	TRUE	Female	Black	1955
S122	FacePair08	I am slightly certain these are different people	Computer	A	Mask	9	-1	Same	Different	FALSE	Female	Black	1955
S122	FacePair09	I am not sure	Computer	A	Mask	10	0	Different	Different	TRUE	Female	Black	1955
S122	FacePair10	I am mostly certain this is the same person	Computer	A	Mask	11	2	Different	Same	FALSE	Female	Black	1955
S122	FacePair11	I am slightly certain these are different people	Computer	A	Mask	12	-1	Same	Same	FALSE	Female	Black	1955
S122	FacePair12	I am absolutely certain these are different people	Computer	A	Mask	13	-3	Different	Different	TRUE	Female	Black	1955
S122	FacePair13	I am mostly certain this is the same person	Computer	A	Mask	14	2	Same	Same	TRUE	Female	Black	1955
S122	FacePair14	I am absolutely certain these are different people	Computer	A	Mask	15	-3	Different	Different	TRUE	Female	Black	1955
S123	FacePair01	I am mostly certain these are different people	Computer	B	Mask	2	-2	Same	Different	FALSE	Male	Black	1967
S123	FacePair02	I am mostly certain these are different people	Computer	B	Mask	3	-2	Different	Same	TRUE	Male	Black	1967
S123	FacePair03	I am absolutely certain this is the same person	Computer	B	Mask	4	3	Same	Same	TRUE	Male	Black	1967
S123	FacePair04	I am slightly certain these are different people	Computer	B	Mask	5	-1	Different	Different	TRUE	Male	Black	1967
S123	FacePair05	I am slightly certain these are different people	Computer	B	Mask	6	-1	Different	Different	TRUE	Male	Black	1967
S123	FacePair06	I am slightly certain this is the same person	Computer	B	Mask	7	1	Same	Same	TRUE	Male	Black	1967
S123	FacePair07	I am not sure	Computer	B	Mask	8	0	Same	Different	FALSE	Male	Black	1967
S123	FacePair08	I am mostly certain this is the same person	Computer	B	Mask	9	2	Same	Same	TRUE	Male	Black	1967
S123	FacePair09	I am slightly certain this is the same person	Computer	B	Mask	10	1	Different	Same	FALSE	Male	Black	1967
S123	FacePair10	I am slightly certain this is the same person	Computer	B	Mask	11	1	Different	Different	FALSE	Male	Black	1967
S123	FacePair11	I am mostly certain this is the same person	Computer	B	Mask	12	2	Same	Different	TRUE	Male	Black	1967
S123	FacePair12	I am slightly certain this is the same person	Computer	B	Mask	13	1	Different	Same	FALSE	Male	Black	1967
S123	FacePair13	I am absolutely certain this is the same person	Computer	B	Mask	14	3	Same	Different	TRUE	Male	Black	1967
S123	FacePair14	I am absolutely certain these are different people	Computer	B	Mask	15	-3	Different	Same	TRUE	Male	Black	1967
S124	FacePair01	I am mostly certain these are different people	Computer	B	Mask	2	-2	Same	Different	FALSE	Male	White	1959
S124	FacePair02	I am absolutely certain these are different people	Computer	B	Mask	3	-3	Different	Same	TRUE	Male	White	1959
S124	FacePair03	I am slightly certain this is the same person	Computer	B	Mask	4	1	Same	Same	TRUE	Male	White	1959
S124	FacePair04	I am not sure	Computer	B	Mask	5	0	Different	Different	TRUE	Male	White	1959
S124	FacePair05	I am slightly certain these are different people	Computer	B	Mask	6	-1	Different	Different	TRUE	Male	White	1959
S124	FacePair06	I am not sure	Computer	B	Mask	7	0	Same	Same	FALSE	Male	White	1959
S124	FacePair07	I am mostly certain these are different people	Computer	B	Mask	8	-2	Same	Different	FALSE	Male	White	1959
S124	FacePair08	I am slightly certain these are different people	Computer	B	Mask	9	-1	Same	Same	FALSE	Male	White	1959
S124	FacePair09	I am mostly certain these are different people	Computer	B	Mask	10	-2	Different	Same	TRUE	Male	White	1959
S124	FacePair10	I am not sure	Computer	B	Mask	11	0	Different	Different	TRUE	Male	White	1959
S124	FacePair11	I am slightly certain this is the same person	Computer	B	Mask	12	1	Same	Different	TRUE	Male	White	1959
S124	FacePair12	I am mostly certain these are different people	Computer	B	Mask	13	-2	Different	Same	TRUE	Male	White	1959
S124	FacePair13	I am absolutely certain this is the same person	Computer	B	Mask	14	3	Same	Different	TRUE	Male	White	1959
S124	FacePair14	I am absolutely certain these are different people	Computer	B	Mask	15	-3	Different	Same	TRUE	Male	White	1959
S125	FacePair01	I am not sure	Control	Control	No Mask	2	0	Same	None	FALSE	Male	White	1973
S125	FacePair02	I am slightly certain these are different people	Control	Control	No Mask	3	-1	Different	None	TRUE	Male	White	1973
S125	FacePair03	I am slightly certain these are different people	Control	Control	No Mask	4	-1	Same	None	FALSE	Male	White	1973
S125	FacePair04	I am slightly certain these are different people	Control	Control	No Mask	5	-1	Different	None	TRUE	Male	White	1973
S125	FacePair05	I am slightly certain these are different people	Control	Control	No Mask	6	-1	Different	None	TRUE	Male	White	1973
S125	FacePair06	I am slightly certain these are different people	Control	Control	No Mask	7	-1	Same	None	FALSE	Male	White	1973
S125	FacePair07	I am slightly certain these are different people	Control	Control	No Mask	8	-1	Same	None	FALSE	Male	White	1973
S125	FacePair08	I am not sure	Control	Control	No Mask	9	0	Same	None	FALSE	Male	White	1973
S125	FacePair09	I am mostly certain these are different people	Control	Control	No Mask	10	-2	Different	None	TRUE	Male	White	1973
S125	FacePair10	I am mostly certain these are different people	Control	Control	No Mask	11	-2	Different	None	TRUE	Male	White	1973
S125	FacePair11	I am not sure	Control	Control	No Mask	12	0	Same	None	FALSE	Male	White	1973
S125	FacePair12	I am mostly certain these are different people	Control	Control	No Mask	13	-2	Different	None	TRUE	Male	White	1973
S125	FacePair13	I am mostly certain this is the same person	Control	Control	No Mask	14	2	Same	None	TRUE	Male	White	1973
S125	FacePair14	I am absolutely certain these are different people	Control	Control	No Mask	15	-3	Different	None	TRUE	Male	White	1973
S126	FacePair01	I am mostly certain this is the same person	Computer	A	No Mask	2	2	Same	Same	TRUE	Female	Other	1986
S126	FacePair02	I am absolutely certain these are different people	Computer	A	No Mask	3	-3	Different	Different	TRUE	Female	Other	1986
S126	FacePair03	I am absolutely certain this is the same person	Computer	A	No Mask	4	3	Same	Different	TRUE	Female	Other	1986
S126	FacePair04	I am mostly certain this is the same person	Computer	A	No Mask	5	2	Different	Same	FALSE	Female	Other	1986
S126	FacePair05	I am slightly certain this is the same person	Computer	A	No Mask	6	1	Different	Same	FALSE	Female	Other	1986
S126	FacePair06	I am mostly certain these are different people	Computer	A	No Mask	7	-2	Same	Different	FALSE	Female	Other	1986
S126	FacePair07	I am absolutely certain this is the same person	Computer	A	No Mask	8	3	Same	Same	TRUE	Female	Other	1986
S126	FacePair08	I am absolutely certain this is the same person	Computer	A	No Mask	9	3	Same	Different	TRUE	Female	Other	1986
S126	FacePair09	I am absolutely certain these are different people	Computer	A	No Mask	10	-3	Different	Different	TRUE	Female	Other	1986
S126	FacePair10	I am absolutely certain this is the same person	Computer	A	No Mask	11	3	Different	Same	FALSE	Female	Other	1986
S126	FacePair11	I am absolutely certain this is the same person	Computer	A	No Mask	12	3	Same	Same	TRUE	Female	Other	1986
S126	FacePair12	I am absolutely certain this is the same person	Computer	A	No Mask	13	3	Different	Different	FALSE	Female	Other	1986
S126	FacePair13	I am absolutely certain this is the same person	Computer	A	No Mask	14	3	Same	Same	TRUE	Female	Other	1986
S126	FacePair14	I am absolutely certain these are different people	Computer	A	No Mask	15	-3	Different	Different	TRUE	Female	Other	1986
S127	FacePair01	I am mostly certain these are different people	Computer	A	Mask	2	-2	Same	Same	FALSE	Male	Other	1966
S127	FacePair02	I am not sure	Computer	A	Mask	3	0	Different	Different	TRUE	Male	Other	1966
S127	FacePair03	I am absolutely certain these are different people	Computer	A	Mask	4	-3	Same	Different	FALSE	Male	Other	1966
S127	FacePair04	I am absolutely certain this is the same person	Computer	A	Mask	5	3	Different	Same	FALSE	Male	Other	1966
S127	FacePair05	I am absolutely certain these are different people	Computer	A	Mask	6	-3	Different	Same	TRUE	Male	Other	1966
S127	FacePair06	I am absolutely certain these are different people	Computer	A	Mask	7	-3	Same	Different	FALSE	Male	Other	1966
S127	FacePair07	I am absolutely certain this is the same person	Computer	A	Mask	8	3	Same	Same	TRUE	Male	Other	1966
S127	FacePair08	I am absolutely certain these are different people	Computer	A	Mask	9	-3	Same	Different	FALSE	Male	Other	1966
S127	FacePair09	I am absolutely certain these are different people	Computer	A	Mask	10	-3	Different	Different	TRUE	Male	Other	1966
S127	FacePair10	I am absolutely certain this is the same person	Computer	A	Mask	11	3	Different	Same	FALSE	Male	Other	1966
S127	FacePair11	I am absolutely certain these are different people	Computer	A	Mask	12	-3	Same	Same	FALSE	Male	Other	1966
S127	FacePair12	I am absolutely certain these are different people	Computer	A	Mask	13	-3	Different	Different	TRUE	Male	Other	1966
S127	FacePair13	I am absolutely certain this is the same person	Computer	A	Mask	14	3	Same	Same	TRUE	Male	Other	1966
S127	FacePair14	I am absolutely certain these are different people	Computer	A	Mask	15	-3	Different	Different	TRUE	Male	Other	1966
S128	FacePair01	I am slightly certain this is the same person	Control	Control	No Mask	2	1	Same	None	TRUE	Female	White	1986
S128	FacePair02	I am slightly certain these are different people	Control	Control	No Mask	3	-1	Different	None	TRUE	Female	White	1986
S128	FacePair03	I am slightly certain this is the same person	Control	Control	No Mask	4	1	Same	None	TRUE	Female	White	1986
S128	FacePair04	I am slightly certain these are different people	Control	Control	No Mask	5	-1	Different	None	TRUE	Female	White	1986
S128	FacePair05	I am slightly certain these are different people	Control	Control	No Mask	6	-1	Different	None	TRUE	Female	White	1986
S128	FacePair06	I am mostly certain this is the same person	Control	Control	No Mask	7	2	Same	None	TRUE	Female	White	1986
S128	FacePair07	I am slightly certain this is the same person	Control	Control	No Mask	8	1	Same	None	TRUE	Female	White	1986
S128	FacePair08	I am mostly certain this is the same person	Control	Control	No Mask	9	2	Same	None	TRUE	Female	White	1986
S128	FacePair09	I am mostly certain these are different people	Control	Control	No Mask	10	-2	Different	None	TRUE	Female	White	1986
S128	FacePair10	I am mostly certain these are different people	Control	Control	No Mask	11	-2	Different	None	TRUE	Female	White	1986
S128	FacePair11	I am mostly certain this is the same person	Control	Control	No Mask	12	2	Same	None	TRUE	Female	White	1986
S128	FacePair12	I am mostly certain these are different people	Control	Control	No Mask	13	-2	Different	None	TRUE	Female	White	1986
S128	FacePair13	I am mostly certain this is the same person	Control	Control	No Mask	14	2	Same	None	TRUE	Female	White	1986
S128	FacePair14	I am absolutely certain these are different people	Control	Control	No Mask	15	-3	Different	None	TRUE	Female	White	1986
S129	FacePair01	I am mostly certain this is the same person	Computer	B	No Mask	2	2	Same	Different	TRUE	Male	White	2000
S129	FacePair02	I am mostly certain these are different people	Computer	B	No Mask	3	-2	Different	Same	TRUE	Male	White	2000
S129	FacePair03	I am not sure	Computer	B	No Mask	4	0	Same	Same	FALSE	Male	White	2000
S129	FacePair04	I am mostly certain these are different people	Computer	B	No Mask	5	-2	Different	Different	TRUE	Male	White	2000
S129	FacePair05	I am slightly certain this is the same person	Computer	B	No Mask	6	1	Different	Different	FALSE	Male	White	2000
S129	FacePair06	I am slightly certain this is the same person	Computer	B	No Mask	7	1	Same	Same	TRUE	Male	White	2000
S129	FacePair07	I am slightly certain this is the same person	Computer	B	No Mask	8	1	Same	Different	TRUE	Male	White	2000
S129	FacePair08	I am mostly certain this is the same person	Computer	B	No Mask	9	2	Same	Same	TRUE	Male	White	2000
S129	FacePair09	I am mostly certain these are different people	Computer	B	No Mask	10	-2	Different	Same	TRUE	Male	White	2000
S129	FacePair10	I am not sure	Computer	B	No Mask	11	0	Different	Different	TRUE	Male	White	2000
S129	FacePair11	I am slightly certain this is the same person	Computer	B	No Mask	12	1	Same	Different	TRUE	Male	White	2000
S129	FacePair12	I am slightly certain these are different people	Computer	B	No Mask	13	-1	Different	Same	TRUE	Male	White	2000
S129	FacePair13	I am absolutely certain this is the same person	Computer	B	No Mask	14	3	Same	Different	TRUE	Male	White	2000
S129	FacePair14	I am absolutely certain these are different people	Computer	B	No Mask	15	-3	Different	Same	TRUE	Male	White	2000
S130	FacePair01	I am mostly certain these are different people	Computer	B	Mask	2	-2	Same	Different	FALSE	Male	Black	1996
S130	FacePair02	I am slightly certain this is the same person	Computer	B	Mask	3	1	Different	Same	FALSE	Male	Black	1996
S130	FacePair03	I am mostly certain this is the same person	Computer	B	Mask	4	2	Same	Same	TRUE	Male	Black	1996
S130	FacePair04	I am absolutely certain these are different people	Computer	B	Mask	5	-3	Different	Different	TRUE	Male	Black	1996
S130	FacePair05	I am mostly certain these are different people	Computer	B	Mask	6	-2	Different	Different	TRUE	Male	Black	1996
S130	FacePair06	I am slightly certain this is the same person	Computer	B	Mask	7	1	Same	Same	TRUE	Male	Black	1996
S130	FacePair07	I am slightly certain these are different people	Computer	B	Mask	8	-1	Same	Different	FALSE	Male	Black	1996
S130	FacePair08	I am mostly certain this is the same person	Computer	B	Mask	9	2	Same	Same	TRUE	Male	Black	1996
S130	FacePair09	I am absolutely certain these are different people	Computer	B	Mask	10	-3	Different	Same	TRUE	Male	Black	1996
S130	FacePair10	I am absolutely certain these are different people	Computer	B	Mask	11	-3	Different	Different	TRUE	Male	Black	1996
S130	FacePair11	I am mostly certain these are different people	Computer	B	Mask	12	-2	Same	Different	FALSE	Male	Black	1996
S130	FacePair12	I am not sure	Computer	B	Mask	13	0	Different	Same	TRUE	Male	Black	1996
S130	FacePair13	I am absolutely certain this is the same person	Computer	B	Mask	14	3	Same	Different	TRUE	Male	Black	1996
S130	FacePair14	I am absolutely certain these are different people	Computer	B	Mask	15	-3	Different	Same	TRUE	Male	Black	1996
S131	FacePair01	I am mostly certain these are different people	Control	Control	No Mask	2	-2	Same	None	FALSE	Male	White	1992
S131	FacePair02	I am absolutely certain these are different people	Control	Control	No Mask	3	-3	Different	None	TRUE	Male	White	1992
S131	FacePair03	I am mostly certain this is the same person	Control	Control	No Mask	4	2	Same	None	TRUE	Male	White	1992
S131	FacePair04	I am not sure	Control	Control	No Mask	5	0	Different	None	TRUE	Male	White	1992
S131	FacePair05	I am absolutely certain these are different people	Control	Control	No Mask	6	-3	Different	None	TRUE	Male	White	1992
S131	FacePair06	I am not sure	Control	Control	No Mask	7	0	Same	None	FALSE	Male	White	1992
S131	FacePair07	I am mostly certain this is the same person	Control	Control	No Mask	8	2	Same	None	TRUE	Male	White	1992
S131	FacePair08	I am slightly certain these are different people	Control	Control	No Mask	9	-1	Same	None	FALSE	Male	White	1992
S131	FacePair09	I am absolutely certain these are different people	Control	Control	No Mask	10	-3	Different	None	TRUE	Male	White	1992
S131	FacePair10	I am slightly certain this is the same person	Control	Control	No Mask	11	1	Different	None	FALSE	Male	White	1992
S131	FacePair11	I am mostly certain this is the same person	Control	Control	No Mask	12	2	Same	None	TRUE	Male	White	1992
S131	FacePair12	I am slightly certain this is the same person	Control	Control	No Mask	13	1	Different	None	FALSE	Male	White	1992
S131	FacePair13	I am absolutely certain this is the same person	Control	Control	No Mask	14	3	Same	None	TRUE	Male	White	1992
S131	FacePair14	I am absolutely certain these are different people	Control	Control	No Mask	15	-3	Different	None	TRUE	Male	White	1992
S132	FacePair01	I am absolutely certain these are different people	Computer	A	No Mask	2	-3	Same	Same	FALSE	NA	NA	NA
S132	FacePair02	I am absolutely certain these are different people	Computer	A	No Mask	3	-3	Different	Different	TRUE	NA	NA	NA
S132	FacePair03	I am absolutely certain this is the same person	Computer	A	No Mask	4	3	Same	Different	TRUE	NA	NA	NA
S132	FacePair04	I am absolutely certain these are different people	Computer	A	No Mask	5	-3	Different	Same	TRUE	NA	NA	NA
S132	FacePair05	I am absolutely certain these are different people	Computer	A	No Mask	6	-3	Different	Same	TRUE	NA	NA	NA
S132	FacePair06	I am absolutely certain this is the same person	Computer	A	No Mask	7	3	Same	Different	TRUE	NA	NA	NA
S132	FacePair07	I am absolutely certain this is the same person	Computer	A	No Mask	8	3	Same	Same	TRUE	NA	NA	NA
S132	FacePair08	I am absolutely certain this is the same person	Computer	A	No Mask	9	3	Same	Different	TRUE	NA	NA	NA
S132	FacePair09	I am absolutely certain these are different people	Computer	A	No Mask	10	-3	Different	Different	TRUE	NA	NA	NA
S132	FacePair10	I am absolutely certain this is the same person	Computer	A	No Mask	11	3	Different	Same	FALSE	NA	NA	NA
S132	FacePair11	I am absolutely certain this is the same person	Computer	A	No Mask	12	3	Same	Same	TRUE	NA	NA	NA
S132	FacePair12	I am absolutely certain these are different people	Computer	A	No Mask	13	-3	Different	Different	TRUE	NA	NA	NA
S132	FacePair13	I am absolutely certain this is the same person	Computer	A	No Mask	14	3	Same	Same	TRUE	NA	NA	NA
S132	FacePair14	I am absolutely certain these are different people	Computer	A	No Mask	15	-3	Different	Different	TRUE	NA	NA	NA
S133	FacePair01	I am not sure	Control	Control	No Mask	2	0	Same	None	FALSE	Female	Other	1982
S133	FacePair02	I am not sure	Control	Control	No Mask	3	0	Different	None	TRUE	Female	Other	1982
S133	FacePair03	I am slightly certain this is the same person	Control	Control	No Mask	4	1	Same	None	TRUE	Female	Other	1982
S133	FacePair04	I am not sure	Control	Control	No Mask	5	0	Different	None	TRUE	Female	Other	1982
S133	FacePair05	I am mostly certain these are different people	Control	Control	No Mask	6	-2	Different	None	TRUE	Female	Other	1982
S133	FacePair06	I am mostly certain this is the same person	Control	Control	No Mask	7	2	Same	None	TRUE	Female	Other	1982
S133	FacePair07	I am not sure	Control	Control	No Mask	8	0	Same	None	FALSE	Female	Other	1982
S133	FacePair08	I am slightly certain this is the same person	Control	Control	No Mask	9	1	Same	None	TRUE	Female	Other	1982
S133	FacePair09	I am mostly certain these are different people	Control	Control	No Mask	10	-2	Different	None	TRUE	Female	Other	1982
S133	FacePair10	I am absolutely certain these are different people	Control	Control	No Mask	11	-3	Different	None	TRUE	Female	Other	1982
S133	FacePair11	I am mostly certain this is the same person	Control	Control	No Mask	12	2	Same	None	TRUE	Female	Other	1982
S133	FacePair12	I am absolutely certain these are different people	Control	Control	No Mask	13	-3	Different	None	TRUE	Female	Other	1982
S133	FacePair13	I am absolutely certain this is the same person	Control	Control	No Mask	14	3	Same	None	TRUE	Female	Other	1982
S133	FacePair14	I am absolutely certain these are different people	Control	Control	No Mask	15	-3	Different	None	TRUE	Female	Other	1982
S134	FacePair01	I am slightly certain these are different people	Computer	B	No Mask	2	-1	Same	Different	FALSE	Female	White	1969
S134	FacePair02	I am mostly certain these are different people	Computer	B	No Mask	3	-2	Different	Same	TRUE	Female	White	1969
S134	FacePair03	I am not sure	Computer	B	No Mask	4	0	Same	Same	FALSE	Female	White	1969
S134	FacePair04	I am mostly certain this is the same person	Computer	B	No Mask	5	2	Different	Different	FALSE	Female	White	1969
S134	FacePair05	I am absolutely certain these are different people	Computer	B	No Mask	6	-3	Different	Different	TRUE	Female	White	1969
S134	FacePair06	I am slightly certain this is the same person	Computer	B	No Mask	7	1	Same	Same	TRUE	Female	White	1969
S134	FacePair07	I am mostly certain these are different people	Computer	B	No Mask	8	-2	Same	Different	FALSE	Female	White	1969
S134	FacePair08	I am slightly certain this is the same person	Computer	B	No Mask	9	1	Same	Same	TRUE	Female	White	1969
S134	FacePair09	I am mostly certain these are different people	Computer	B	No Mask	10	-2	Different	Same	TRUE	Female	White	1969
S134	FacePair10	I am slightly certain this is the same person	Computer	B	No Mask	11	1	Different	Different	FALSE	Female	White	1969
S134	FacePair11	I am not sure	Computer	B	No Mask	12	0	Same	Different	FALSE	Female	White	1969
S134	FacePair12	I am slightly certain these are different people	Computer	B	No Mask	13	-1	Different	Same	TRUE	Female	White	1969
S134	FacePair13	I am absolutely certain this is the same person	Computer	B	No Mask	14	3	Same	Different	TRUE	Female	White	1969
S134	FacePair14	I am absolutely certain these are different people	Computer	B	No Mask	15	-3	Different	Same	TRUE	Female	White	1969
S135	FacePair01	I am absolutely certain these are different people	Computer	A	Mask	2	-3	Same	Same	FALSE	Female	Black	1979
S135	FacePair02	I am absolutely certain these are different people	Computer	A	Mask	3	-3	Different	Different	TRUE	Female	Black	1979
S135	FacePair03	I am mostly certain this is the same person	Computer	A	Mask	4	2	Same	Different	TRUE	Female	Black	1979
S135	FacePair04	I am slightly certain this is the same person	Computer	A	Mask	5	1	Different	Same	FALSE	Female	Black	1979
S135	FacePair05	I am slightly certain these are different people	Computer	A	Mask	6	-1	Different	Same	TRUE	Female	Black	1979
S135	FacePair06	I am slightly certain these are different people	Computer	A	Mask	7	-1	Same	Different	FALSE	Female	Black	1979
S135	FacePair07	I am mostly certain this is the same person	Computer	A	Mask	8	2	Same	Same	TRUE	Female	Black	1979
S135	FacePair08	I am mostly certain this is the same person	Computer	A	Mask	9	2	Same	Different	TRUE	Female	Black	1979
S135	FacePair09	I am absolutely certain these are different people	Computer	A	Mask	10	-3	Different	Different	TRUE	Female	Black	1979
S135	FacePair10	I am mostly certain this is the same person	Computer	A	Mask	11	2	Different	Same	FALSE	Female	Black	1979
S135	FacePair11	I am mostly certain this is the same person	Computer	A	Mask	12	2	Same	Same	TRUE	Female	Black	1979
S135	FacePair12	I am absolutely certain these are different people	Computer	A	Mask	13	-3	Different	Different	TRUE	Female	Black	1979
S135	FacePair13	I am mostly certain this is the same person	Computer	A	Mask	14	2	Same	Same	TRUE	Female	Black	1979
S135	FacePair14	I am mostly certain these are different people	Computer	A	Mask	15	-2	Different	Different	TRUE	Female	Black	1979
S136	FacePair01	I am mostly certain these are different people	Computer	A	Mask	2	-2	Same	Same	FALSE	Male	Black	1984
S136	FacePair02	I am mostly certain these are different people	Computer	A	Mask	3	-2	Different	Different	TRUE	Male	Black	1984
S136	FacePair03	I am mostly certain this is the same person	Computer	A	Mask	4	2	Same	Different	TRUE	Male	Black	1984
S136	FacePair04	I am slightly certain this is the same person	Computer	A	Mask	5	1	Different	Same	FALSE	Male	Black	1984
S136	FacePair05	I am mostly certain these are different people	Computer	A	Mask	6	-2	Different	Same	TRUE	Male	Black	1984
S136	FacePair06	I am mostly certain this is the same person	Computer	A	Mask	7	2	Same	Different	TRUE	Male	Black	1984
S136	FacePair07	I am mostly certain these are different people	Computer	A	Mask	8	-2	Same	Same	FALSE	Male	Black	1984
S136	FacePair08	I am slightly certain this is the same person	Computer	A	Mask	9	1	Same	Different	TRUE	Male	Black	1984
S136	FacePair09	I am mostly certain these are different people	Computer	A	Mask	10	-2	Different	Different	TRUE	Male	Black	1984
S136	FacePair10	I am slightly certain this is the same person	Computer	A	Mask	11	1	Different	Same	FALSE	Male	Black	1984
S136	FacePair11	I am mostly certain this is the same person	Computer	A	Mask	12	2	Same	Same	TRUE	Male	Black	1984
S136	FacePair12	I am slightly certain these are different people	Computer	A	Mask	13	-1	Different	Different	TRUE	Male	Black	1984
S136	FacePair13	I am absolutely certain this is the same person	Computer	A	Mask	14	3	Same	Same	TRUE	Male	Black	1984
S136	FacePair14	I am absolutely certain these are different people	Computer	A	Mask	15	-3	Different	Different	TRUE	Male	Black	1984
S137	FacePair01	I am slightly certain this is the same person	Computer	A	No Mask	2	1	Same	Same	TRUE	Male	White	1983
S137	FacePair02	I am slightly certain these are different people	Computer	A	No Mask	3	-1	Different	Different	TRUE	Male	White	1983
S137	FacePair03	I am slightly certain this is the same person	Computer	A	No Mask	4	1	Same	Different	TRUE	Male	White	1983
S137	FacePair04	I am slightly certain these are different people	Computer	A	No Mask	5	-1	Different	Same	TRUE	Male	White	1983
S137	FacePair05	I am mostly certain these are different people	Computer	A	No Mask	6	-2	Different	Same	TRUE	Male	White	1983
S137	FacePair06	I am mostly certain these are different people	Computer	A	No Mask	7	-2	Same	Different	FALSE	Male	White	1983
S137	FacePair07	I am mostly certain these are different people	Computer	A	No Mask	8	-2	Same	Same	FALSE	Male	White	1983
S137	FacePair08	I am mostly certain this is the same person	Computer	A	No Mask	9	2	Same	Different	TRUE	Male	White	1983
S137	FacePair09	I am absolutely certain these are different people	Computer	A	No Mask	10	-3	Different	Different	TRUE	Male	White	1983
S137	FacePair10	I am mostly certain this is the same person	Computer	A	No Mask	11	2	Different	Same	FALSE	Male	White	1983
S137	FacePair11	I am mostly certain this is the same person	Computer	A	No Mask	12	2	Same	Same	TRUE	Male	White	1983
S137	FacePair12	I am mostly certain this is the same person	Computer	A	No Mask	13	2	Different	Different	FALSE	Male	White	1983
S137	FacePair13	I am mostly certain this is the same person	Computer	A	No Mask	14	2	Same	Same	TRUE	Male	White	1983
S137	FacePair14	I am absolutely certain these are different people	Computer	A	No Mask	15	-3	Different	Different	TRUE	Male	White	1983
S138	FacePair01	I am absolutely certain these are different people	Control	Control	No Mask	2	-3	Same	None	FALSE	Female	Other	1972
S138	FacePair02	I am absolutely certain these are different people	Control	Control	No Mask	3	-3	Different	None	TRUE	Female	Other	1972
S138	FacePair03	I am absolutely certain these are different people	Control	Control	No Mask	4	-3	Same	None	FALSE	Female	Other	1972
S138	FacePair04	I am mostly certain these are different people	Control	Control	No Mask	5	-2	Different	None	TRUE	Female	Other	1972
S138	FacePair05	I am absolutely certain these are different people	Control	Control	No Mask	6	-3	Different	None	TRUE	Female	Other	1972
S138	FacePair06	I am slightly certain these are different people	Control	Control	No Mask	7	-1	Same	None	FALSE	Female	Other	1972
S138	FacePair07	I am slightly certain this is the same person	Control	Control	No Mask	8	1	Same	None	TRUE	Female	Other	1972
S138	FacePair08	I am mostly certain this is the same person	Control	Control	No Mask	9	2	Same	None	TRUE	Female	Other	1972
S138	FacePair09	I am absolutely certain these are different people	Control	Control	No Mask	10	-3	Different	None	TRUE	Female	Other	1972
S138	FacePair10	I am absolutely certain these are different people	Control	Control	No Mask	11	-3	Different	None	TRUE	Female	Other	1972
S138	FacePair11	I am mostly certain this is the same person	Control	Control	No Mask	12	2	Same	None	TRUE	Female	Other	1972
S138	FacePair12	I am mostly certain these are different people	Control	Control	No Mask	13	-2	Different	None	TRUE	Female	Other	1972
S138	FacePair13	I am mostly certain this is the same person	Control	Control	No Mask	14	2	Same	None	TRUE	Female	Other	1972
S138	FacePair14	I am absolutely certain these are different people	Control	Control	No Mask	15	-3	Different	None	TRUE	Female	Other	1972
S139	FacePair01	I am absolutely certain these are different people	Control	Control	No Mask	2	-3	Same	None	FALSE	Female	Black	1985
S139	FacePair02	I am absolutely certain these are different people	Control	Control	No Mask	3	-3	Different	None	TRUE	Female	Black	1985
S139	FacePair03	I am absolutely certain this is the same person	Control	Control	No Mask	4	3	Same	None	TRUE	Female	Black	1985
S139	FacePair04	I am absolutely certain this is the same person	Control	Control	No Mask	5	3	Different	None	FALSE	Female	Black	1985
S139	FacePair05	I am absolutely certain this is the same person	Control	Control	No Mask	6	3	Different	None	FALSE	Female	Black	1985
S139	FacePair06	I am absolutely certain this is the same person	Control	Control	No Mask	7	3	Same	None	TRUE	Female	Black	1985
S139	FacePair07	I am absolutely certain this is the same person	Control	Control	No Mask	8	3	Same	None	TRUE	Female	Black	1985
S139	FacePair08	I am absolutely certain this is the same person	Control	Control	No Mask	9	3	Same	None	TRUE	Female	Black	1985
S139	FacePair09	I am not sure	Control	Control	No Mask	10	0	Different	None	TRUE	Female	Black	1985
S139	FacePair10	I am absolutely certain these are different people	Control	Control	No Mask	11	-3	Different	None	TRUE	Female	Black	1985
S139	FacePair11	I am absolutely certain this is the same person	Control	Control	No Mask	12	3	Same	None	TRUE	Female	Black	1985
S139	FacePair12	I am absolutely certain these are different people	Control	Control	No Mask	13	-3	Different	None	TRUE	Female	Black	1985
S139	FacePair13	I am absolutely certain these are different people	Control	Control	No Mask	14	-3	Same	None	FALSE	Female	Black	1985
S139	FacePair14	I am absolutely certain these are different people	Control	Control	No Mask	15	-3	Different	None	TRUE	Female	Black	1985
S140	FacePair01	I am mostly certain these are different people	Computer	B	Mask	2	-2	Same	Different	FALSE	Male	Black	1976
S140	FacePair02	I am mostly certain these are different people	Computer	B	Mask	3	-2	Different	Same	TRUE	Male	Black	1976
S140	FacePair03	I am absolutely certain this is the same person	Computer	B	Mask	4	3	Same	Same	TRUE	Male	Black	1976
S140	FacePair04	I am slightly certain these are different people	Computer	B	Mask	5	-1	Different	Different	TRUE	Male	Black	1976
S140	FacePair05	I am mostly certain this is the same person	Computer	B	Mask	6	2	Different	Different	FALSE	Male	Black	1976
S140	FacePair06	I am mostly certain this is the same person	Computer	B	Mask	7	2	Same	Same	TRUE	Male	Black	1976
S140	FacePair07	I am slightly certain these are different people	Computer	B	Mask	8	-1	Same	Different	FALSE	Male	Black	1976
S140	FacePair08	I am mostly certain these are different people	Computer	B	Mask	9	-2	Same	Same	FALSE	Male	Black	1976
S140	FacePair09	I am mostly certain these are different people	Computer	B	Mask	10	-2	Different	Same	TRUE	Male	Black	1976
S140	FacePair10	I am mostly certain these are different people	Computer	B	Mask	11	-2	Different	Different	TRUE	Male	Black	1976
S140	FacePair11	I am mostly certain this is the same person	Computer	B	Mask	12	2	Same	Different	TRUE	Male	Black	1976
S140	FacePair12	I am mostly certain these are different people	Computer	B	Mask	13	-2	Different	Same	TRUE	Male	Black	1976
S140	FacePair13	I am absolutely certain this is the same person	Computer	B	Mask	14	3	Same	Different	TRUE	Male	Black	1976
S140	FacePair14	I am absolutely certain these are different people	Computer	B	Mask	15	-3	Different	Same	TRUE	Male	Black	1976
S141	FacePair01	I am mostly certain these are different people	Computer	B	No Mask	2	-2	Same	Different	FALSE	Male	Other	1988
S141	FacePair02	I am slightly certain these are different people	Computer	B	No Mask	3	-1	Different	Same	TRUE	Male	Other	1988
S141	FacePair03	I am mostly certain this is the same person	Computer	B	No Mask	4	2	Same	Same	TRUE	Male	Other	1988
S141	FacePair04	I am slightly certain this is the same person	Computer	B	No Mask	5	1	Different	Different	FALSE	Male	Other	1988
S141	FacePair05	I am mostly certain these are different people	Computer	B	No Mask	6	-2	Different	Different	TRUE	Male	Other	1988
S141	FacePair06	I am slightly certain this is the same person	Computer	B	No Mask	7	1	Same	Same	TRUE	Male	Other	1988
S141	FacePair07	I am mostly certain this is the same person	Computer	B	No Mask	8	2	Same	Different	TRUE	Male	Other	1988
S141	FacePair08	I am absolutely certain this is the same person	Computer	B	No Mask	9	3	Same	Same	TRUE	Male	Other	1988
S141	FacePair09	I am absolutely certain these are different people	Computer	B	No Mask	10	-3	Different	Same	TRUE	Male	Other	1988
S141	FacePair10	I am mostly certain these are different people	Computer	B	No Mask	11	-2	Different	Different	TRUE	Male	Other	1988
S141	FacePair11	I am absolutely certain this is the same person	Computer	B	No Mask	12	3	Same	Different	TRUE	Male	Other	1988
S141	FacePair12	I am slightly certain these are different people	Computer	B	No Mask	13	-1	Different	Same	TRUE	Male	Other	1988
S141	FacePair13	I am absolutely certain this is the same person	Computer	B	No Mask	14	3	Same	Different	TRUE	Male	Other	1988
S141	FacePair14	I am absolutely certain these are different people	Computer	B	No Mask	15	-3	Different	Same	TRUE	Male	Other	1988
S142	FacePair01	I am absolutely certain these are different people	Computer	B	Mask	2	-3	Same	Different	FALSE	Female	Black	1988
S142	FacePair02	I am mostly certain these are different people	Computer	B	Mask	3	-2	Different	Same	TRUE	Female	Black	1988
S142	FacePair03	I am absolutely certain this is the same person	Computer	B	Mask	4	3	Same	Same	TRUE	Female	Black	1988
S142	FacePair04	I am not sure	Computer	B	Mask	5	0	Different	Different	TRUE	Female	Black	1988
S142	FacePair05	I am slightly certain this is the same person	Computer	B	Mask	6	1	Different	Different	FALSE	Female	Black	1988
S142	FacePair06	I am slightly certain this is the same person	Computer	B	Mask	7	1	Same	Same	TRUE	Female	Black	1988
S142	FacePair07	I am slightly certain these are different people	Computer	B	Mask	8	-1	Same	Different	FALSE	Female	Black	1988
S142	FacePair08	I am slightly certain this is the same person	Computer	B	Mask	9	1	Same	Same	TRUE	Female	Black	1988
S142	FacePair09	I am absolutely certain these are different people	Computer	B	Mask	10	-3	Different	Same	TRUE	Female	Black	1988
S142	FacePair10	I am not sure	Computer	B	Mask	11	0	Different	Different	TRUE	Female	Black	1988
S142	FacePair11	I am absolutely certain this is the same person	Computer	B	Mask	12	3	Same	Different	TRUE	Female	Black	1988
S142	FacePair12	I am absolutely certain these are different people	Computer	B	Mask	13	-3	Different	Same	TRUE	Female	Black	1988
S142	FacePair13	I am absolutely certain this is the same person	Computer	B	Mask	14	3	Same	Different	TRUE	Female	Black	1988
S142	FacePair14	I am absolutely certain these are different people	Computer	B	Mask	15	-3	Different	Same	TRUE	Female	Black	1988
S143	FacePair01	I am absolutely certain these are different people	Computer	A	Mask	2	-3	Same	Same	FALSE	Male	Black	1966
S143	FacePair02	I am absolutely certain these are different people	Computer	A	Mask	3	-3	Different	Different	TRUE	Male	Black	1966
S143	FacePair03	I am mostly certain this is the same person	Computer	A	Mask	4	2	Same	Different	TRUE	Male	Black	1966
S143	FacePair04	I am slightly certain this is the same person	Computer	A	Mask	5	1	Different	Same	FALSE	Male	Black	1966
S143	FacePair05	I am slightly certain these are different people	Computer	A	Mask	6	-1	Different	Same	TRUE	Male	Black	1966
S143	FacePair06	I am absolutely certain these are different people	Computer	A	Mask	7	-3	Same	Different	FALSE	Male	Black	1966
S143	FacePair07	I am slightly certain these are different people	Computer	A	Mask	8	-1	Same	Same	FALSE	Male	Black	1966
S143	FacePair08	I am absolutely certain these are different people	Computer	A	Mask	9	-3	Same	Different	FALSE	Male	Black	1966
S143	FacePair09	I am absolutely certain these are different people	Computer	A	Mask	10	-3	Different	Different	TRUE	Male	Black	1966
S143	FacePair10	I am absolutely certain this is the same person	Computer	A	Mask	11	3	Different	Same	FALSE	Male	Black	1966
S143	FacePair11	I am absolutely certain this is the same person	Computer	A	Mask	12	3	Same	Same	TRUE	Male	Black	1966
S143	FacePair12	I am slightly certain these are different people	Computer	A	Mask	13	-1	Different	Different	TRUE	Male	Black	1966
S143	FacePair13	I am absolutely certain this is the same person	Computer	A	Mask	14	3	Same	Same	TRUE	Male	Black	1966
S143	FacePair14	I am absolutely certain these are different people	Computer	A	Mask	15	-3	Different	Different	TRUE	Male	Black	1966
S144	FacePair01	I am slightly certain these are different people	Control	Control	No Mask	2	-1	Same	None	FALSE	Female	Black	1970
S144	FacePair02	I am absolutely certain these are different people	Control	Control	No Mask	3	-3	Different	None	TRUE	Female	Black	1970
S144	FacePair03	I am slightly certain this is the same person	Control	Control	No Mask	4	1	Same	None	TRUE	Female	Black	1970
S144	FacePair04	I am mostly certain these are different people	Control	Control	No Mask	5	-2	Different	None	TRUE	Female	Black	1970
S144	FacePair05	I am absolutely certain these are different people	Control	Control	No Mask	6	-3	Different	None	TRUE	Female	Black	1970
S144	FacePair06	I am slightly certain this is the same person	Control	Control	No Mask	7	1	Same	None	TRUE	Female	Black	1970
S144	FacePair07	I am mostly certain these are different people	Control	Control	No Mask	8	-2	Same	None	FALSE	Female	Black	1970
S144	FacePair08	I am mostly certain this is the same person	Control	Control	No Mask	9	2	Same	None	TRUE	Female	Black	1970
S144	FacePair09	I am absolutely certain these are different people	Control	Control	No Mask	10	-3	Different	None	TRUE	Female	Black	1970
S144	FacePair10	I am mostly certain these are different people	Control	Control	No Mask	11	-2	Different	None	TRUE	Female	Black	1970
S144	FacePair11	I am mostly certain this is the same person	Control	Control	No Mask	12	2	Same	None	TRUE	Female	Black	1970
S144	FacePair12	I am slightly certain these are different people	Control	Control	No Mask	13	-1	Different	None	TRUE	Female	Black	1970
S144	FacePair13	I am absolutely certain this is the same person	Control	Control	No Mask	14	3	Same	None	TRUE	Female	Black	1970
S144	FacePair14	I am absolutely certain these are different people	Control	Control	No Mask	15	-3	Different	None	TRUE	Female	Black	1970
S145	FacePair01	I am mostly certain this is the same person	Control	Control	No Mask	2	2	Same	None	TRUE	Male	White	1959
S145	FacePair02	I am mostly certain these are different people	Control	Control	No Mask	3	-2	Different	None	TRUE	Male	White	1959
S145	FacePair03	I am mostly certain this is the same person	Control	Control	No Mask	4	2	Same	None	TRUE	Male	White	1959
S145	FacePair04	I am mostly certain these are different people	Control	Control	No Mask	5	-2	Different	None	TRUE	Male	White	1959
S145	FacePair05	I am mostly certain these are different people	Control	Control	No Mask	6	-2	Different	None	TRUE	Male	White	1959
S145	FacePair06	I am mostly certain this is the same person	Control	Control	No Mask	7	2	Same	None	TRUE	Male	White	1959
S145	FacePair07	I am mostly certain these are different people	Control	Control	No Mask	8	-2	Same	None	FALSE	Male	White	1959
S145	FacePair08	I am mostly certain this is the same person	Control	Control	No Mask	9	2	Same	None	TRUE	Male	White	1959
S145	FacePair09	I am absolutely certain these are different people	Control	Control	No Mask	10	-3	Different	None	TRUE	Male	White	1959
S145	FacePair10	I am absolutely certain these are different people	Control	Control	No Mask	11	-3	Different	None	TRUE	Male	White	1959
S145	FacePair11	I am absolutely certain this is the same person	Control	Control	No Mask	12	3	Same	None	TRUE	Male	White	1959
S145	FacePair12	I am absolutely certain this is the same person	Control	Control	No Mask	13	3	Different	None	FALSE	Male	White	1959
S145	FacePair13	I am absolutely certain this is the same person	Control	Control	No Mask	14	3	Same	None	TRUE	Male	White	1959
S145	FacePair14	I am absolutely certain these are different people	Control	Control	No Mask	15	-3	Different	None	TRUE	Male	White	1959
S146	FacePair01	I am mostly certain these are different people	Control	Control	No Mask	2	-2	Same	None	FALSE	Male	Black	1963
S146	FacePair02	I am mostly certain these are different people	Control	Control	No Mask	3	-2	Different	None	TRUE	Male	Black	1963
S146	FacePair03	I am mostly certain this is the same person	Control	Control	No Mask	4	2	Same	None	TRUE	Male	Black	1963
S146	FacePair04	I am mostly certain this is the same person	Control	Control	No Mask	5	2	Different	None	FALSE	Male	Black	1963
S146	FacePair05	I am mostly certain these are different people	Control	Control	No Mask	6	-2	Different	None	TRUE	Male	Black	1963
S146	FacePair06	I am mostly certain these are different people	Control	Control	No Mask	7	-2	Same	None	FALSE	Male	Black	1963
S146	FacePair07	I am mostly certain these are different people	Control	Control	No Mask	8	-2	Same	None	FALSE	Male	Black	1963
S146	FacePair08	I am mostly certain this is the same person	Control	Control	No Mask	9	2	Same	None	TRUE	Male	Black	1963
S146	FacePair09	I am mostly certain these are different people	Control	Control	No Mask	10	-2	Different	None	TRUE	Male	Black	1963
S146	FacePair10	I am mostly certain these are different people	Control	Control	No Mask	11	-2	Different	None	TRUE	Male	Black	1963
S146	FacePair11	I am mostly certain this is the same person	Control	Control	No Mask	12	2	Same	None	TRUE	Male	Black	1963
S146	FacePair12	I am mostly certain this is the same person	Control	Control	No Mask	13	2	Different	None	FALSE	Male	Black	1963
S146	FacePair13	I am mostly certain this is the same person	Control	Control	No Mask	14	2	Same	None	TRUE	Male	Black	1963
S146	FacePair14	I am absolutely certain these are different people	Control	Control	No Mask	15	-3	Different	None	TRUE	Male	Black	1963
S147	FacePair01	I am mostly certain this is the same person	Computer	B	No Mask	2	2	Same	Different	TRUE	Female	Other	1984
S147	FacePair02	I am absolutely certain these are different people	Computer	B	No Mask	3	-3	Different	Same	TRUE	Female	Other	1984
S147	FacePair03	I am absolutely certain this is the same person	Computer	B	No Mask	4	3	Same	Same	TRUE	Female	Other	1984
S147	FacePair04	I am absolutely certain these are different people	Computer	B	No Mask	5	-3	Different	Different	TRUE	Female	Other	1984
S147	FacePair05	I am absolutely certain these are different people	Computer	B	No Mask	6	-3	Different	Different	TRUE	Female	Other	1984
S147	FacePair06	I am absolutely certain this is the same person	Computer	B	No Mask	7	3	Same	Same	TRUE	Female	Other	1984
S147	FacePair07	I am not sure	Computer	B	No Mask	8	0	Same	Different	FALSE	Female	Other	1984
S147	FacePair08	I am absolutely certain this is the same person	Computer	B	No Mask	9	3	Same	Same	TRUE	Female	Other	1984
S147	FacePair09	I am slightly certain this is the same person	Computer	B	No Mask	10	1	Different	Same	FALSE	Female	Other	1984
S147	FacePair10	I am absolutely certain these are different people	Computer	B	No Mask	11	-3	Different	Different	TRUE	Female	Other	1984
S147	FacePair11	I am mostly certain this is the same person	Computer	B	No Mask	12	2	Same	Different	TRUE	Female	Other	1984
S147	FacePair12	I am absolutely certain these are different people	Computer	B	No Mask	13	-3	Different	Same	TRUE	Female	Other	1984
S147	FacePair13	I am absolutely certain this is the same person	Computer	B	No Mask	14	3	Same	Different	TRUE	Female	Other	1984
S147	FacePair14	I am absolutely certain these are different people	Computer	B	No Mask	15	-3	Different	Same	TRUE	Female	Other	1984
S148	FacePair01	I am mostly certain this is the same person	Computer	A	Mask	2	2	Same	Same	TRUE	Female	White	2000
S148	FacePair02	I am mostly certain these are different people	Computer	A	Mask	3	-2	Different	Different	TRUE	Female	White	2000
S148	FacePair03	I am slightly certain this is the same person	Computer	A	Mask	4	1	Same	Different	TRUE	Female	White	2000
S148	FacePair04	I am mostly certain this is the same person	Computer	A	Mask	5	2	Different	Same	FALSE	Female	White	2000
S148	FacePair05	I am mostly certain this is the same person	Computer	A	Mask	6	2	Different	Same	FALSE	Female	White	2000
S148	FacePair06	I am slightly certain these are different people	Computer	A	Mask	7	-1	Same	Different	FALSE	Female	White	2000
S148	FacePair07	I am mostly certain this is the same person	Computer	A	Mask	8	2	Same	Same	TRUE	Female	White	2000
S148	FacePair08	I am mostly certain this is the same person	Computer	A	Mask	9	2	Same	Different	TRUE	Female	White	2000
S148	FacePair09	I am mostly certain these are different people	Computer	A	Mask	10	-2	Different	Different	TRUE	Female	White	2000
S148	FacePair10	I am mostly certain these are different people	Computer	A	Mask	11	-2	Different	Same	TRUE	Female	White	2000
S148	FacePair11	I am mostly certain this is the same person	Computer	A	Mask	12	2	Same	Same	TRUE	Female	White	2000
S148	FacePair12	I am absolutely certain these are different people	Computer	A	Mask	13	-3	Different	Different	TRUE	Female	White	2000
S148	FacePair13	I am absolutely certain this is the same person	Computer	A	Mask	14	3	Same	Same	TRUE	Female	White	2000
S148	FacePair14	I am absolutely certain these are different people	Computer	A	Mask	15	-3	Different	Different	TRUE	Female	White	2000
S149	FacePair01	I am absolutely certain this is the same person	Computer	A	No Mask	2	3	Same	Same	TRUE	Female	Black	1968
S149	FacePair02	I am absolutely certain these are different people	Computer	A	No Mask	3	-3	Different	Different	TRUE	Female	Black	1968
S149	FacePair03	I am mostly certain this is the same person	Computer	A	No Mask	4	2	Same	Different	TRUE	Female	Black	1968
S149	FacePair04	I am slightly certain this is the same person	Computer	A	No Mask	5	1	Different	Same	FALSE	Female	Black	1968
S149	FacePair05	I am mostly certain these are different people	Computer	A	No Mask	6	-2	Different	Same	TRUE	Female	Black	1968
S149	FacePair06	I am mostly certain this is the same person	Computer	A	No Mask	7	2	Same	Different	TRUE	Female	Black	1968
S149	FacePair07	I am mostly certain these are different people	Computer	A	No Mask	8	-2	Same	Same	FALSE	Female	Black	1968
S149	FacePair08	I am mostly certain this is the same person	Computer	A	No Mask	9	2	Same	Different	TRUE	Female	Black	1968
S149	FacePair09	I am mostly certain these are different people	Computer	A	No Mask	10	-2	Different	Different	TRUE	Female	Black	1968
S149	FacePair10	I am not sure	Computer	A	No Mask	11	0	Different	Same	TRUE	Female	Black	1968
S149	FacePair11	I am absolutely certain this is the same person	Computer	A	No Mask	12	3	Same	Same	TRUE	Female	Black	1968
S149	FacePair12	I am mostly certain these are different people	Computer	A	No Mask	13	-2	Different	Different	TRUE	Female	Black	1968
S149	FacePair13	I am absolutely certain this is the same person	Computer	A	No Mask	14	3	Same	Same	TRUE	Female	Black	1968
S149	FacePair14	I am absolutely certain these are different people	Computer	A	No Mask	15	-3	Different	Different	TRUE	Female	Black	1968
S150	FacePair01	I am mostly certain these are different people	Computer	B	Mask	2	-2	Same	Different	FALSE	Male	Black	1971
S150	FacePair02	I am absolutely certain these are different people	Computer	B	Mask	3	-3	Different	Same	TRUE	Male	Black	1971
S150	FacePair03	I am mostly certain this is the same person	Computer	B	Mask	4	2	Same	Same	TRUE	Male	Black	1971
S150	FacePair04	I am mostly certain these are different people	Computer	B	Mask	5	-2	Different	Different	TRUE	Male	Black	1971
S150	FacePair05	I am slightly certain this is the same person	Computer	B	Mask	6	1	Different	Different	FALSE	Male	Black	1971
S150	FacePair06	I am mostly certain this is the same person	Computer	B	Mask	7	2	Same	Same	TRUE	Male	Black	1971
S150	FacePair07	I am mostly certain these are different people	Computer	B	Mask	8	-2	Same	Different	FALSE	Male	Black	1971
S150	FacePair08	I am mostly certain this is the same person	Computer	B	Mask	9	2	Same	Same	TRUE	Male	Black	1971
S150	FacePair09	I am absolutely certain these are different people	Computer	B	Mask	10	-3	Different	Same	TRUE	Male	Black	1971
S150	FacePair10	I am mostly certain these are different people	Computer	B	Mask	11	-2	Different	Different	TRUE	Male	Black	1971
S150	FacePair11	I am mostly certain this is the same person	Computer	B	Mask	12	2	Same	Different	TRUE	Male	Black	1971
S150	FacePair12	I am mostly certain these are different people	Computer	B	Mask	13	-2	Different	Same	TRUE	Male	Black	1971
S150	FacePair13	I am absolutely certain this is the same person	Computer	B	Mask	14	3	Same	Different	TRUE	Male	Black	1971
S150	FacePair14	I am absolutely certain these are different people	Computer	B	Mask	15	-3	Different	Same	TRUE	Male	Black	1971
S151	FacePair01	I am mostly certain this is the same person	Control	Control	No Mask	2	2	Same	None	TRUE	Male	White	1999
S151	FacePair02	I am absolutely certain these are different people	Control	Control	No Mask	3	-3	Different	None	TRUE	Male	White	1999
S151	FacePair03	I am mostly certain this is the same person	Control	Control	No Mask	4	2	Same	None	TRUE	Male	White	1999
S151	FacePair04	I am absolutely certain these are different people	Control	Control	No Mask	5	-3	Different	None	TRUE	Male	White	1999
S151	FacePair05	I am absolutely certain these are different people	Control	Control	No Mask	6	-3	Different	None	TRUE	Male	White	1999
S151	FacePair06	I am mostly certain this is the same person	Control	Control	No Mask	7	2	Same	None	TRUE	Male	White	1999
S151	FacePair07	I am mostly certain this is the same person	Control	Control	No Mask	8	2	Same	None	TRUE	Male	White	1999
S151	FacePair08	I am mostly certain this is the same person	Control	Control	No Mask	9	2	Same	None	TRUE	Male	White	1999
S151	FacePair09	I am mostly certain these are different people	Control	Control	No Mask	10	-2	Different	None	TRUE	Male	White	1999
S151	FacePair10	I am mostly certain these are different people	Control	Control	No Mask	11	-2	Different	None	TRUE	Male	White	1999
S151	FacePair11	I am mostly certain this is the same person	Control	Control	No Mask	12	2	Same	None	TRUE	Male	White	1999
S151	FacePair12	I am mostly certain these are different people	Control	Control	No Mask	13	-2	Different	None	TRUE	Male	White	1999
S151	FacePair13	I am absolutely certain this is the same person	Control	Control	No Mask	14	3	Same	None	TRUE	Male	White	1999
S151	FacePair14	I am absolutely certain these are different people	Control	Control	No Mask	15	-3	Different	None	TRUE	Male	White	1999
S152	FacePair01	I am not sure	Computer	B	No Mask	2	0	Same	Different	FALSE	Female	Black	1957
S152	FacePair02	I am mostly certain this is the same person	Computer	B	No Mask	3	2	Different	Same	FALSE	Female	Black	1957
S152	FacePair03	I am mostly certain this is the same person	Computer	B	No Mask	4	2	Same	Same	TRUE	Female	Black	1957
S152	FacePair04	I am mostly certain these are different people	Computer	B	No Mask	5	-2	Different	Different	TRUE	Female	Black	1957
S152	FacePair05	I am mostly certain these are different people	Computer	B	No Mask	6	-2	Different	Different	TRUE	Female	Black	1957
S152	FacePair06	I am mostly certain this is the same person	Computer	B	No Mask	7	2	Same	Same	TRUE	Female	Black	1957
S152	FacePair07	I am mostly certain this is the same person	Computer	B	No Mask	8	2	Same	Different	TRUE	Female	Black	1957
S152	FacePair08	I am mostly certain this is the same person	Computer	B	No Mask	9	2	Same	Same	TRUE	Female	Black	1957
S152	FacePair09	I am mostly certain these are different people	Computer	B	No Mask	10	-2	Different	Same	TRUE	Female	Black	1957
S152	FacePair10	I am not sure	Computer	B	No Mask	11	0	Different	Different	TRUE	Female	Black	1957
S152	FacePair11	I am mostly certain this is the same person	Computer	B	No Mask	12	2	Same	Different	TRUE	Female	Black	1957
S152	FacePair12	I am slightly certain these are different people	Computer	B	No Mask	13	-1	Different	Same	TRUE	Female	Black	1957
S152	FacePair13	I am absolutely certain this is the same person	Computer	B	No Mask	14	3	Same	Different	TRUE	Female	Black	1957
S152	FacePair14	I am absolutely certain these are different people	Computer	B	No Mask	15	-3	Different	Same	TRUE	Female	Black	1957
S153	FacePair01	I am not sure	Control	Control	No Mask	2	0	Same	None	FALSE	Female	Black	1984
S153	FacePair02	I am not sure	Control	Control	No Mask	3	0	Different	None	TRUE	Female	Black	1984
S153	FacePair03	I am mostly certain this is the same person	Control	Control	No Mask	4	2	Same	None	TRUE	Female	Black	1984
S153	FacePair04	I am slightly certain this is the same person	Control	Control	No Mask	5	1	Different	None	FALSE	Female	Black	1984
S153	FacePair05	I am not sure	Control	Control	No Mask	6	0	Different	None	TRUE	Female	Black	1984
S153	FacePair06	I am not sure	Control	Control	No Mask	7	0	Same	None	FALSE	Female	Black	1984
S153	FacePair07	I am not sure	Control	Control	No Mask	8	0	Same	None	FALSE	Female	Black	1984
S153	FacePair08	I am slightly certain this is the same person	Control	Control	No Mask	9	1	Same	None	TRUE	Female	Black	1984
S153	FacePair09	I am slightly certain these are different people	Control	Control	No Mask	10	-1	Different	None	TRUE	Female	Black	1984
S153	FacePair10	I am slightly certain these are different people	Control	Control	No Mask	11	-1	Different	None	TRUE	Female	Black	1984
S153	FacePair11	I am slightly certain this is the same person	Control	Control	No Mask	12	1	Same	None	TRUE	Female	Black	1984
S153	FacePair12	I am not sure	Control	Control	No Mask	13	0	Different	None	TRUE	Female	Black	1984
S153	FacePair13	I am absolutely certain this is the same person	Control	Control	No Mask	14	3	Same	None	TRUE	Female	Black	1984
S153	FacePair14	I am absolutely certain these are different people	Control	Control	No Mask	15	-3	Different	None	TRUE	Female	Black	1984
S154	FacePair01	I am mostly certain these are different people	Computer	A	No Mask	2	-2	Same	Same	FALSE	Female	White	1965
S154	FacePair02	I am mostly certain these are different people	Computer	A	No Mask	3	-2	Different	Different	TRUE	Female	White	1965
S154	FacePair03	I am mostly certain this is the same person	Computer	A	No Mask	4	2	Same	Different	TRUE	Female	White	1965
S154	FacePair04	I am mostly certain these are different people	Computer	A	No Mask	5	-2	Different	Same	TRUE	Female	White	1965
S154	FacePair05	I am slightly certain these are different people	Computer	A	No Mask	6	-1	Different	Same	TRUE	Female	White	1965
S154	FacePair06	I am mostly certain this is the same person	Computer	A	No Mask	7	2	Same	Different	TRUE	Female	White	1965
S154	FacePair07	I am mostly certain this is the same person	Computer	A	No Mask	8	2	Same	Same	TRUE	Female	White	1965
S154	FacePair08	I am mostly certain this is the same person	Computer	A	No Mask	9	2	Same	Different	TRUE	Female	White	1965
S154	FacePair09	I am mostly certain these are different people	Computer	A	No Mask	10	-2	Different	Different	TRUE	Female	White	1965
S154	FacePair10	I am slightly certain these are different people	Computer	A	No Mask	11	-1	Different	Same	TRUE	Female	White	1965
S154	FacePair11	I am mostly certain this is the same person	Computer	A	No Mask	12	2	Same	Same	TRUE	Female	White	1965
S154	FacePair12	I am mostly certain these are different people	Computer	A	No Mask	13	-2	Different	Different	TRUE	Female	White	1965
S154	FacePair13	I am absolutely certain this is the same person	Computer	A	No Mask	14	3	Same	Same	TRUE	Female	White	1965
S154	FacePair14	I am absolutely certain these are different people	Computer	A	No Mask	15	-3	Different	Different	TRUE	Female	White	1965
S155	FacePair01	I am slightly certain these are different people	Computer	A	Mask	2	-1	Same	Same	FALSE	Female	Black	1994
S155	FacePair02	I am mostly certain these are different people	Computer	A	Mask	3	-2	Different	Different	TRUE	Female	Black	1994
S155	FacePair03	I am slightly certain this is the same person	Computer	A	Mask	4	1	Same	Different	TRUE	Female	Black	1994
S155	FacePair04	I am not sure	Computer	A	Mask	5	0	Different	Same	TRUE	Female	Black	1994
S155	FacePair05	I am slightly certain these are different people	Computer	A	Mask	6	-1	Different	Same	TRUE	Female	Black	1994
S155	FacePair06	I am slightly certain this is the same person	Computer	A	Mask	7	1	Same	Different	TRUE	Female	Black	1994
S155	FacePair07	I am mostly certain this is the same person	Computer	A	Mask	8	2	Same	Same	TRUE	Female	Black	1994
S155	FacePair08	I am mostly certain this is the same person	Computer	A	Mask	9	2	Same	Different	TRUE	Female	Black	1994
S155	FacePair09	I am mostly certain these are different people	Computer	A	Mask	10	-2	Different	Different	TRUE	Female	Black	1994
S155	FacePair10	I am slightly certain this is the same person	Computer	A	Mask	11	1	Different	Same	FALSE	Female	Black	1994
S155	FacePair11	I am mostly certain this is the same person	Computer	A	Mask	12	2	Same	Same	TRUE	Female	Black	1994
S155	FacePair12	I am mostly certain these are different people	Computer	A	Mask	13	-2	Different	Different	TRUE	Female	Black	1994
S155	FacePair13	I am absolutely certain this is the same person	Computer	A	Mask	14	3	Same	Same	TRUE	Female	Black	1994
S155	FacePair14	I am absolutely certain these are different people	Computer	A	Mask	15	-3	Different	Different	TRUE	Female	Black	1994
S156	FacePair01	I am slightly certain these are different people	Computer	B	No Mask	2	-1	Same	Different	FALSE	Female	White	1978
S156	FacePair02	I am absolutely certain these are different people	Computer	B	No Mask	3	-3	Different	Same	TRUE	Female	White	1978
S156	FacePair03	I am slightly certain this is the same person	Computer	B	No Mask	4	1	Same	Same	TRUE	Female	White	1978
S156	FacePair04	I am absolutely certain these are different people	Computer	B	No Mask	5	-3	Different	Different	TRUE	Female	White	1978
S156	FacePair05	I am absolutely certain these are different people	Computer	B	No Mask	6	-3	Different	Different	TRUE	Female	White	1978
S156	FacePair06	I am mostly certain this is the same person	Computer	B	No Mask	7	2	Same	Same	TRUE	Female	White	1978
S156	FacePair07	I am mostly certain these are different people	Computer	B	No Mask	8	-2	Same	Different	FALSE	Female	White	1978
S156	FacePair08	I am mostly certain this is the same person	Computer	B	No Mask	9	2	Same	Same	TRUE	Female	White	1978
S156	FacePair09	I am mostly certain these are different people	Computer	B	No Mask	10	-2	Different	Same	TRUE	Female	White	1978
S156	FacePair10	I am absolutely certain these are different people	Computer	B	No Mask	11	-3	Different	Different	TRUE	Female	White	1978
S156	FacePair11	I am mostly certain this is the same person	Computer	B	No Mask	12	2	Same	Different	TRUE	Female	White	1978
S156	FacePair12	I am absolutely certain these are different people	Computer	B	No Mask	13	-3	Different	Same	TRUE	Female	White	1978
S156	FacePair13	I am absolutely certain this is the same person	Computer	B	No Mask	14	3	Same	Different	TRUE	Female	White	1978
S156	FacePair14	I am absolutely certain these are different people	Computer	B	No Mask	15	-3	Different	Same	TRUE	Female	White	1978
S157	FacePair01	I am mostly certain this is the same person	Control	Control	No Mask	2	2	Same	None	TRUE	Male	Other	1982
S157	FacePair02	I am mostly certain these are different people	Control	Control	No Mask	3	-2	Different	None	TRUE	Male	Other	1982
S157	FacePair03	I am mostly certain this is the same person	Control	Control	No Mask	4	2	Same	None	TRUE	Male	Other	1982
S157	FacePair04	I am slightly certain these are different people	Control	Control	No Mask	5	-1	Different	None	TRUE	Male	Other	1982
S157	FacePair05	I am mostly certain these are different people	Control	Control	No Mask	6	-2	Different	None	TRUE	Male	Other	1982
S157	FacePair06	I am slightly certain this is the same person	Control	Control	No Mask	7	1	Same	None	TRUE	Male	Other	1982
S157	FacePair07	I am mostly certain these are different people	Control	Control	No Mask	8	-2	Same	None	FALSE	Male	Other	1982
S157	FacePair08	I am slightly certain this is the same person	Control	Control	No Mask	9	1	Same	None	TRUE	Male	Other	1982
S157	FacePair09	I am mostly certain these are different people	Control	Control	No Mask	10	-2	Different	None	TRUE	Male	Other	1982
S157	FacePair10	I am mostly certain these are different people	Control	Control	No Mask	11	-2	Different	None	TRUE	Male	Other	1982
S157	FacePair11	I am slightly certain this is the same person	Control	Control	No Mask	12	1	Same	None	TRUE	Male	Other	1982
S157	FacePair12	I am mostly certain these are different people	Control	Control	No Mask	13	-2	Different	None	TRUE	Male	Other	1982
S157	FacePair13	I am absolutely certain this is the same person	Control	Control	No Mask	14	3	Same	None	TRUE	Male	Other	1982
S157	FacePair14	I am absolutely certain these are different people	Control	Control	No Mask	15	-3	Different	None	TRUE	Male	Other	1982
S158	FacePair01	I am mostly certain this is the same person	Control	Control	No Mask	2	2	Same	None	TRUE	Male	White	1997
S158	FacePair02	I am mostly certain these are different people	Control	Control	No Mask	3	-2	Different	None	TRUE	Male	White	1997
S158	FacePair03	I am slightly certain this is the same person	Control	Control	No Mask	4	1	Same	None	TRUE	Male	White	1997
S158	FacePair04	I am slightly certain these are different people	Control	Control	No Mask	5	-1	Different	None	TRUE	Male	White	1997
S158	FacePair05	I am slightly certain this is the same person	Control	Control	No Mask	6	1	Different	None	FALSE	Male	White	1997
S158	FacePair06	I am mostly certain this is the same person	Control	Control	No Mask	7	2	Same	None	TRUE	Male	White	1997
S158	FacePair07	I am mostly certain this is the same person	Control	Control	No Mask	8	2	Same	None	TRUE	Male	White	1997
S158	FacePair08	I am mostly certain these are different people	Control	Control	No Mask	9	-2	Same	None	FALSE	Male	White	1997
S158	FacePair09	I am mostly certain these are different people	Control	Control	No Mask	10	-2	Different	None	TRUE	Male	White	1997
S158	FacePair10	I am slightly certain these are different people	Control	Control	No Mask	11	-1	Different	None	TRUE	Male	White	1997
S158	FacePair11	I am mostly certain these are different people	Control	Control	No Mask	12	-2	Same	None	FALSE	Male	White	1997
S158	FacePair12	I am mostly certain these are different people	Control	Control	No Mask	13	-2	Different	None	TRUE	Male	White	1997
S158	FacePair13	I am mostly certain this is the same person	Control	Control	No Mask	14	2	Same	None	TRUE	Male	White	1997
S158	FacePair14	I am absolutely certain these are different people	Control	Control	No Mask	15	-3	Different	None	TRUE	Male	White	1997
S159	FacePair01	I am slightly certain these are different people	Computer	A	No Mask	2	-1	Same	Same	FALSE	Male	Black	1964
S159	FacePair02	I am slightly certain this is the same person	Computer	A	No Mask	3	1	Different	Different	FALSE	Male	Black	1964
S159	FacePair03	I am mostly certain this is the same person	Computer	A	No Mask	4	2	Same	Different	TRUE	Male	Black	1964
S159	FacePair04	I am absolutely certain these are different people	Computer	A	No Mask	5	-3	Different	Same	TRUE	Male	Black	1964
S159	FacePair05	I am slightly certain these are different people	Computer	A	No Mask	6	-1	Different	Same	TRUE	Male	Black	1964
S159	FacePair06	I am slightly certain these are different people	Computer	A	No Mask	7	-1	Same	Different	FALSE	Male	Black	1964
S159	FacePair07	I am absolutely certain these are different people	Computer	A	No Mask	8	-3	Same	Same	FALSE	Male	Black	1964
S159	FacePair08	I am mostly certain these are different people	Computer	A	No Mask	9	-2	Same	Different	FALSE	Male	Black	1964
S159	FacePair09	I am absolutely certain these are different people	Computer	A	No Mask	10	-3	Different	Different	TRUE	Male	Black	1964
S159	FacePair10	I am slightly certain these are different people	Computer	A	No Mask	11	-1	Different	Same	TRUE	Male	Black	1964
S159	FacePair11	I am slightly certain this is the same person	Computer	A	No Mask	12	1	Same	Same	TRUE	Male	Black	1964
S159	FacePair12	I am slightly certain these are different people	Computer	A	No Mask	13	-1	Different	Different	TRUE	Male	Black	1964
S159	FacePair13	I am absolutely certain this is the same person	Computer	A	No Mask	14	3	Same	Same	TRUE	Male	Black	1964
S159	FacePair14	I am absolutely certain these are different people	Computer	A	No Mask	15	-3	Different	Different	TRUE	Male	Black	1964
S160	FacePair01	I am mostly certain this is the same person	Computer	B	No Mask	2	2	Same	Different	TRUE	Male	White	1978
S160	FacePair02	I am not sure	Computer	B	No Mask	3	0	Different	Same	TRUE	Male	White	1978
S160	FacePair03	I am slightly certain this is the same person	Computer	B	No Mask	4	1	Same	Same	TRUE	Male	White	1978
S160	FacePair04	I am not sure	Computer	B	No Mask	5	0	Different	Different	TRUE	Male	White	1978
S160	FacePair05	I am slightly certain this is the same person	Computer	B	No Mask	6	1	Different	Different	FALSE	Male	White	1978
S160	FacePair06	I am mostly certain this is the same person	Computer	B	No Mask	7	2	Same	Same	TRUE	Male	White	1978
S160	FacePair07	I am mostly certain this is the same person	Computer	B	No Mask	8	2	Same	Different	TRUE	Male	White	1978
S160	FacePair08	I am mostly certain this is the same person	Computer	B	No Mask	9	2	Same	Same	TRUE	Male	White	1978
S160	FacePair09	I am mostly certain these are different people	Computer	B	No Mask	10	-2	Different	Same	TRUE	Male	White	1978
S160	FacePair10	I am not sure	Computer	B	No Mask	11	0	Different	Different	TRUE	Male	White	1978
S160	FacePair11	I am mostly certain this is the same person	Computer	B	No Mask	12	2	Same	Different	TRUE	Male	White	1978
S160	FacePair12	I am slightly certain these are different people	Computer	B	No Mask	13	-1	Different	Same	TRUE	Male	White	1978
S160	FacePair13	I am absolutely certain this is the same person	Computer	B	No Mask	14	3	Same	Different	TRUE	Male	White	1978
S160	FacePair14	I am absolutely certain these are different people	Computer	B	No Mask	15	-3	Different	Same	TRUE	Male	White	1978
S161	FacePair01	I am absolutely certain these are different people	Computer	B	Mask	2	-3	Same	Different	FALSE	Male	White	1988
S161	FacePair02	I am absolutely certain these are different people	Computer	B	Mask	3	-3	Different	Same	TRUE	Male	White	1988
S161	FacePair03	I am mostly certain this is the same person	Computer	B	Mask	4	2	Same	Same	TRUE	Male	White	1988
S161	FacePair04	I am mostly certain these are different people	Computer	B	Mask	5	-2	Different	Different	TRUE	Male	White	1988
S161	FacePair05	I am absolutely certain these are different people	Computer	B	Mask	6	-3	Different	Different	TRUE	Male	White	1988
S161	FacePair06	I am slightly certain these are different people	Computer	B	Mask	7	-1	Same	Same	FALSE	Male	White	1988
S161	FacePair07	I am slightly certain this is the same person	Computer	B	Mask	8	1	Same	Different	TRUE	Male	White	1988
S161	FacePair08	I am mostly certain these are different people	Computer	B	Mask	9	-2	Same	Same	FALSE	Male	White	1988
S161	FacePair09	I am absolutely certain these are different people	Computer	B	Mask	10	-3	Different	Same	TRUE	Male	White	1988
S161	FacePair10	I am mostly certain these are different people	Computer	B	Mask	11	-2	Different	Different	TRUE	Male	White	1988
S161	FacePair11	I am mostly certain this is the same person	Computer	B	Mask	12	2	Same	Different	TRUE	Male	White	1988
S161	FacePair12	I am mostly certain these are different people	Computer	B	Mask	13	-2	Different	Same	TRUE	Male	White	1988
S161	FacePair13	I am absolutely certain this is the same person	Computer	B	Mask	14	3	Same	Different	TRUE	Male	White	1988
S161	FacePair14	I am absolutely certain these are different people	Computer	B	Mask	15	-3	Different	Same	TRUE	Male	White	1988
S162	FacePair01	I am mostly certain these are different people	Control	Control	No Mask	2	-2	Same	None	FALSE	Female	Black	1985
S162	FacePair02	I am absolutely certain these are different people	Control	Control	No Mask	3	-3	Different	None	TRUE	Female	Black	1985
S162	FacePair03	I am absolutely certain this is the same person	Control	Control	No Mask	4	3	Same	None	TRUE	Female	Black	1985
S162	FacePair04	I am absolutely certain these are different people	Control	Control	No Mask	5	-3	Different	None	TRUE	Female	Black	1985
S162	FacePair05	I am absolutely certain these are different people	Control	Control	No Mask	6	-3	Different	None	TRUE	Female	Black	1985
S162	FacePair06	I am mostly certain these are different people	Control	Control	No Mask	7	-2	Same	None	FALSE	Female	Black	1985
S162	FacePair07	I am slightly certain this is the same person	Control	Control	No Mask	8	1	Same	None	TRUE	Female	Black	1985
S162	FacePair08	I am absolutely certain this is the same person	Control	Control	No Mask	9	3	Same	None	TRUE	Female	Black	1985
S162	FacePair09	I am slightly certain these are different people	Control	Control	No Mask	10	-1	Different	None	TRUE	Female	Black	1985
S162	FacePair10	I am not sure	Control	Control	No Mask	11	0	Different	None	TRUE	Female	Black	1985
S162	FacePair11	I am mostly certain this is the same person	Control	Control	No Mask	12	2	Same	None	TRUE	Female	Black	1985
S162	FacePair12	I am not sure	Control	Control	No Mask	13	0	Different	None	TRUE	Female	Black	1985
S162	FacePair13	I am absolutely certain this is the same person	Control	Control	No Mask	14	3	Same	None	TRUE	Female	Black	1985
S162	FacePair14	I am absolutely certain these are different people	Control	Control	No Mask	15	-3	Different	None	TRUE	Female	Black	1985
S163	FacePair01	I am absolutely certain these are different people	Computer	A	Mask	2	-3	Same	Same	FALSE	Male	Black	1985
S163	FacePair02	I am absolutely certain these are different people	Computer	A	Mask	3	-3	Different	Different	TRUE	Male	Black	1985
S163	FacePair03	I am absolutely certain these are different people	Computer	A	Mask	4	-3	Same	Different	FALSE	Male	Black	1985
S163	FacePair04	I am not sure	Computer	A	Mask	5	0	Different	Same	TRUE	Male	Black	1985
S163	FacePair05	I am absolutely certain these are different people	Computer	A	Mask	6	-3	Different	Same	TRUE	Male	Black	1985
S163	FacePair06	I am absolutely certain these are different people	Computer	A	Mask	7	-3	Same	Different	FALSE	Male	Black	1985
S163	FacePair07	I am absolutely certain these are different people	Computer	A	Mask	8	-3	Same	Same	FALSE	Male	Black	1985
S163	FacePair08	I am absolutely certain these are different people	Computer	A	Mask	9	-3	Same	Different	FALSE	Male	Black	1985
S163	FacePair09	I am absolutely certain these are different people	Computer	A	Mask	10	-3	Different	Different	TRUE	Male	Black	1985
S163	FacePair10	I am absolutely certain these are different people	Computer	A	Mask	11	-3	Different	Same	TRUE	Male	Black	1985
S163	FacePair11	I am slightly certain this is the same person	Computer	A	Mask	12	1	Same	Same	TRUE	Male	Black	1985
S163	FacePair12	I am absolutely certain these are different people	Computer	A	Mask	13	-3	Different	Different	TRUE	Male	Black	1985
S163	FacePair13	I am absolutely certain this is the same person	Computer	A	Mask	14	3	Same	Same	TRUE	Male	Black	1985
S163	FacePair14	I am absolutely certain these are different people	Computer	A	Mask	15	-3	Different	Different	TRUE	Male	Black	1985
S164	FacePair01	I am absolutely certain these are different people	Computer	A	Mask	2	-3	Same	Same	FALSE	Female	White	1957
S164	FacePair02	I am absolutely certain these are different people	Computer	A	Mask	3	-3	Different	Different	TRUE	Female	White	1957
S164	FacePair03	I am mostly certain this is the same person	Computer	A	Mask	4	2	Same	Different	TRUE	Female	White	1957
S164	FacePair04	I am slightly certain these are different people	Computer	A	Mask	5	-1	Different	Same	TRUE	Female	White	1957
S164	FacePair05	I am slightly certain this is the same person	Computer	A	Mask	6	1	Different	Same	FALSE	Female	White	1957
S164	FacePair06	I am mostly certain this is the same person	Computer	A	Mask	7	2	Same	Different	TRUE	Female	White	1957
S164	FacePair07	I am slightly certain this is the same person	Computer	A	Mask	8	1	Same	Same	TRUE	Female	White	1957
S164	FacePair08	I am slightly certain these are different people	Computer	A	Mask	9	-1	Same	Different	FALSE	Female	White	1957
S164	FacePair09	I am mostly certain these are different people	Computer	A	Mask	10	-2	Different	Different	TRUE	Female	White	1957
S164	FacePair10	I am slightly certain these are different people	Computer	A	Mask	11	-1	Different	Same	TRUE	Female	White	1957
S164	FacePair11	I am slightly certain these are different people	Computer	A	Mask	12	-1	Same	Same	FALSE	Female	White	1957
S164	FacePair12	I am mostly certain these are different people	Computer	A	Mask	13	-2	Different	Different	TRUE	Female	White	1957
S164	FacePair13	I am mostly certain this is the same person	Computer	A	Mask	14	2	Same	Same	TRUE	Female	White	1957
S164	FacePair14	I am absolutely certain these are different people	Computer	A	Mask	15	-3	Different	Different	TRUE	Female	White	1957
S165	FacePair01	I am mostly certain these are different people	Control	Control	No Mask	2	-2	Same	None	FALSE	Female	White	1986
S165	FacePair02	I am mostly certain these are different people	Control	Control	No Mask	3	-2	Different	None	TRUE	Female	White	1986
S165	FacePair03	I am mostly certain this is the same person	Control	Control	No Mask	4	2	Same	None	TRUE	Female	White	1986
S165	FacePair04	I am mostly certain these are different people	Control	Control	No Mask	5	-2	Different	None	TRUE	Female	White	1986
S165	FacePair05	I am mostly certain these are different people	Control	Control	No Mask	6	-2	Different	None	TRUE	Female	White	1986
S165	FacePair06	I am mostly certain this is the same person	Control	Control	No Mask	7	2	Same	None	TRUE	Female	White	1986
S165	FacePair07	I am mostly certain this is the same person	Control	Control	No Mask	8	2	Same	None	TRUE	Female	White	1986
S165	FacePair08	I am mostly certain this is the same person	Control	Control	No Mask	9	2	Same	None	TRUE	Female	White	1986
S165	FacePair09	I am mostly certain these are different people	Control	Control	No Mask	10	-2	Different	None	TRUE	Female	White	1986
S165	FacePair10	I am mostly certain this is the same person	Control	Control	No Mask	11	2	Different	None	FALSE	Female	White	1986
S165	FacePair11	I am absolutely certain this is the same person	Control	Control	No Mask	12	3	Same	None	TRUE	Female	White	1986
S165	FacePair12	I am mostly certain this is the same person	Control	Control	No Mask	13	2	Different	None	FALSE	Female	White	1986
S165	FacePair13	I am mostly certain this is the same person	Control	Control	No Mask	14	2	Same	None	TRUE	Female	White	1986
S165	FacePair14	I am absolutely certain these are different people	Control	Control	No Mask	15	-3	Different	None	TRUE	Female	White	1986
S166	FacePair01	I am absolutely certain this is the same person	Control	Control	No Mask	2	3	Same	None	TRUE	Female	White	1956
S166	FacePair02	I am absolutely certain these are different people	Control	Control	No Mask	3	-3	Different	None	TRUE	Female	White	1956
S166	FacePair03	I am absolutely certain this is the same person	Control	Control	No Mask	4	3	Same	None	TRUE	Female	White	1956
S166	FacePair04	I am mostly certain this is the same person	Control	Control	No Mask	5	2	Different	None	FALSE	Female	White	1956
S166	FacePair05	I am mostly certain these are different people	Control	Control	No Mask	6	-2	Different	None	TRUE	Female	White	1956
S166	FacePair06	I am absolutely certain this is the same person	Control	Control	No Mask	7	3	Same	None	TRUE	Female	White	1956
S166	FacePair07	I am mostly certain this is the same person	Control	Control	No Mask	8	2	Same	None	TRUE	Female	White	1956
S166	FacePair08	I am mostly certain this is the same person	Control	Control	No Mask	9	2	Same	None	TRUE	Female	White	1956
S166	FacePair09	I am mostly certain these are different people	Control	Control	No Mask	10	-2	Different	None	TRUE	Female	White	1956
S166	FacePair10	I am mostly certain these are different people	Control	Control	No Mask	11	-2	Different	None	TRUE	Female	White	1956
S166	FacePair11	I am mostly certain this is the same person	Control	Control	No Mask	12	2	Same	None	TRUE	Female	White	1956
S166	FacePair12	I am absolutely certain these are different people	Control	Control	No Mask	13	-3	Different	None	TRUE	Female	White	1956
S166	FacePair13	I am absolutely certain this is the same person	Control	Control	No Mask	14	3	Same	None	TRUE	Female	White	1956
S166	FacePair14	I am absolutely certain these are different people	Control	Control	No Mask	15	-3	Different	None	TRUE	Female	White	1956
S167	FacePair01	I am slightly certain this is the same person	Computer	A	No Mask	2	1	Same	Same	TRUE	Female	Other	1998
S167	FacePair02	I am mostly certain these are different people	Computer	A	No Mask	3	-2	Different	Different	TRUE	Female	Other	1998
S167	FacePair03	I am mostly certain this is the same person	Computer	A	No Mask	4	2	Same	Different	TRUE	Female	Other	1998
S167	FacePair04	I am mostly certain these are different people	Computer	A	No Mask	5	-2	Different	Same	TRUE	Female	Other	1998
S167	FacePair05	I am mostly certain these are different people	Computer	A	No Mask	6	-2	Different	Same	TRUE	Female	Other	1998
S167	FacePair06	I am mostly certain this is the same person	Computer	A	No Mask	7	2	Same	Different	TRUE	Female	Other	1998
S167	FacePair07	I am not sure	Computer	A	No Mask	8	0	Same	Same	FALSE	Female	Other	1998
S167	FacePair08	I am mostly certain this is the same person	Computer	A	No Mask	9	2	Same	Different	TRUE	Female	Other	1998
S167	FacePair09	I am slightly certain these are different people	Computer	A	No Mask	10	-1	Different	Different	TRUE	Female	Other	1998
S167	FacePair10	I am not sure	Computer	A	No Mask	11	0	Different	Same	TRUE	Female	Other	1998
S167	FacePair11	I am slightly certain this is the same person	Computer	A	No Mask	12	1	Same	Same	TRUE	Female	Other	1998
S167	FacePair12	I am mostly certain these are different people	Computer	A	No Mask	13	-2	Different	Different	TRUE	Female	Other	1998
S167	FacePair13	I am mostly certain this is the same person	Computer	A	No Mask	14	2	Same	Same	TRUE	Female	Other	1998
S167	FacePair14	I am absolutely certain these are different people	Computer	A	No Mask	15	-3	Different	Different	TRUE	Female	Other	1998
S168	FacePair01	I am mostly certain these are different people	Computer	B	Mask	2	-2	Same	Different	FALSE	Male	Black	1979
S168	FacePair02	I am mostly certain these are different people	Computer	B	Mask	3	-2	Different	Same	TRUE	Male	Black	1979
S168	FacePair03	I am absolutely certain these are different people	Computer	B	Mask	4	-3	Same	Same	FALSE	Male	Black	1979
S168	FacePair04	I am slightly certain this is the same person	Computer	B	Mask	5	1	Different	Different	FALSE	Male	Black	1979
S168	FacePair05	I am absolutely certain these are different people	Computer	B	Mask	6	-3	Different	Different	TRUE	Male	Black	1979
S168	FacePair06	I am mostly certain these are different people	Computer	B	Mask	7	-2	Same	Same	FALSE	Male	Black	1979
S168	FacePair07	I am absolutely certain this is the same person	Computer	B	Mask	8	3	Same	Different	TRUE	Male	Black	1979
S168	FacePair08	I am absolutely certain these are different people	Computer	B	Mask	9	-3	Same	Same	FALSE	Male	Black	1979
S168	FacePair09	I am mostly certain this is the same person	Computer	B	Mask	10	2	Different	Same	FALSE	Male	Black	1979
S168	FacePair10	I am slightly certain this is the same person	Computer	B	Mask	11	1	Different	Different	FALSE	Male	Black	1979
S168	FacePair11	I am mostly certain this is the same person	Computer	B	Mask	12	2	Same	Different	TRUE	Male	Black	1979
S168	FacePair12	I am mostly certain these are different people	Computer	B	Mask	13	-2	Different	Same	TRUE	Male	Black	1979
S168	FacePair13	I am absolutely certain this is the same person	Computer	B	Mask	14	3	Same	Different	TRUE	Male	Black	1979
S168	FacePair14	I am absolutely certain these are different people	Computer	B	Mask	15	-3	Different	Same	TRUE	Male	Black	1979
S169	FacePair01	I am mostly certain these are different people	Computer	B	Mask	2	-2	Same	Different	FALSE	Male	White	1962
S169	FacePair02	I am mostly certain these are different people	Computer	B	Mask	3	-2	Different	Same	TRUE	Male	White	1962
S169	FacePair03	I am mostly certain this is the same person	Computer	B	Mask	4	2	Same	Same	TRUE	Male	White	1962
S169	FacePair04	I am mostly certain these are different people	Computer	B	Mask	5	-2	Different	Different	TRUE	Male	White	1962
S169	FacePair05	I am mostly certain these are different people	Computer	B	Mask	6	-2	Different	Different	TRUE	Male	White	1962
S169	FacePair06	I am mostly certain these are different people	Computer	B	Mask	7	-2	Same	Same	FALSE	Male	White	1962
S169	FacePair07	I am mostly certain this is the same person	Computer	B	Mask	8	2	Same	Different	TRUE	Male	White	1962
S169	FacePair08	I am mostly certain this is the same person	Computer	B	Mask	9	2	Same	Same	TRUE	Male	White	1962
S169	FacePair09	I am mostly certain these are different people	Computer	B	Mask	10	-2	Different	Same	TRUE	Male	White	1962
S169	FacePair10	I am mostly certain this is the same person	Computer	B	Mask	11	2	Different	Different	FALSE	Male	White	1962
S169	FacePair11	I am mostly certain this is the same person	Computer	B	Mask	12	2	Same	Different	TRUE	Male	White	1962
S169	FacePair12	I am mostly certain these are different people	Computer	B	Mask	13	-2	Different	Same	TRUE	Male	White	1962
S169	FacePair13	I am absolutely certain this is the same person	Computer	B	Mask	14	3	Same	Different	TRUE	Male	White	1962
S169	FacePair14	I am absolutely certain these are different people	Computer	B	Mask	15	-3	Different	Same	TRUE	Male	White	1962
S170	FacePair01	I am mostly certain this is the same person	Computer	A	No Mask	2	2	Same	Same	TRUE	Female	Other	1996
S170	FacePair02	I am absolutely certain these are different people	Computer	A	No Mask	3	-3	Different	Different	TRUE	Female	Other	1996
S170	FacePair03	I am slightly certain this is the same person	Computer	A	No Mask	4	1	Same	Different	TRUE	Female	Other	1996
S170	FacePair04	I am mostly certain these are different people	Computer	A	No Mask	5	-2	Different	Same	TRUE	Female	Other	1996
S170	FacePair05	I am slightly certain these are different people	Computer	A	No Mask	6	-1	Different	Same	TRUE	Female	Other	1996
S170	FacePair06	I am slightly certain this is the same person	Computer	A	No Mask	7	1	Same	Different	TRUE	Female	Other	1996
S170	FacePair07	I am absolutely certain this is the same person	Computer	A	No Mask	8	3	Same	Same	TRUE	Female	Other	1996
S170	FacePair08	I am absolutely certain this is the same person	Computer	A	No Mask	9	3	Same	Different	TRUE	Female	Other	1996
S170	FacePair09	I am absolutely certain these are different people	Computer	A	No Mask	10	-3	Different	Different	TRUE	Female	Other	1996
S170	FacePair10	I am absolutely certain these are different people	Computer	A	No Mask	11	-3	Different	Same	TRUE	Female	Other	1996
S170	FacePair11	I am absolutely certain this is the same person	Computer	A	No Mask	12	3	Same	Same	TRUE	Female	Other	1996
S170	FacePair12	I am absolutely certain these are different people	Computer	A	No Mask	13	-3	Different	Different	TRUE	Female	Other	1996
S170	FacePair13	I am absolutely certain this is the same person	Computer	A	No Mask	14	3	Same	Same	TRUE	Female	Other	1996
S170	FacePair14	I am absolutely certain these are different people	Computer	A	No Mask	15	-3	Different	Different	TRUE	Female	Other	1996
S171	FacePair01	I am not sure	Control	Control	No Mask	2	0	Same	None	FALSE	Female	Black	1960
S171	FacePair02	I am absolutely certain these are different people	Control	Control	No Mask	3	-3	Different	None	TRUE	Female	Black	1960
S171	FacePair03	I am absolutely certain this is the same person	Control	Control	No Mask	4	3	Same	None	TRUE	Female	Black	1960
S171	FacePair04	I am not sure	Control	Control	No Mask	5	0	Different	None	TRUE	Female	Black	1960
S171	FacePair05	I am absolutely certain these are different people	Control	Control	No Mask	6	-3	Different	None	TRUE	Female	Black	1960
S171	FacePair06	I am slightly certain this is the same person	Control	Control	No Mask	7	1	Same	None	TRUE	Female	Black	1960
S171	FacePair07	I am absolutely certain these are different people	Control	Control	No Mask	8	-3	Same	None	FALSE	Female	Black	1960
S171	FacePair08	I am slightly certain this is the same person	Control	Control	No Mask	9	1	Same	None	TRUE	Female	Black	1960
S171	FacePair09	I am absolutely certain these are different people	Control	Control	No Mask	10	-3	Different	None	TRUE	Female	Black	1960
S171	FacePair10	I am absolutely certain these are different people	Control	Control	No Mask	11	-3	Different	None	TRUE	Female	Black	1960
S171	FacePair11	I am absolutely certain this is the same person	Control	Control	No Mask	12	3	Same	None	TRUE	Female	Black	1960
S171	FacePair12	I am not sure	Control	Control	No Mask	13	0	Different	None	TRUE	Female	Black	1960
S171	FacePair13	I am absolutely certain this is the same person	Control	Control	No Mask	14	3	Same	None	TRUE	Female	Black	1960
S171	FacePair14	I am absolutely certain these are different people	Control	Control	No Mask	15	-3	Different	None	TRUE	Female	Black	1960
S172	FacePair01	I am absolutely certain these are different people	Computer	B	Mask	2	-3	Same	Different	FALSE	NA	NA	NA
S172	FacePair02	I am absolutely certain this is the same person	Computer	B	Mask	3	3	Different	Same	FALSE	NA	NA	NA
S172	FacePair03	I am absolutely certain this is the same person	Computer	B	Mask	4	3	Same	Same	TRUE	NA	NA	NA
S172	FacePair04	I am absolutely certain these are different people	Computer	B	Mask	5	-3	Different	Different	TRUE	NA	NA	NA
S172	FacePair05	I am mostly certain these are different people	Computer	B	Mask	6	-2	Different	Different	TRUE	NA	NA	NA
S172	FacePair06	I am mostly certain these are different people	Computer	B	Mask	7	-2	Same	Same	FALSE	NA	NA	NA
S172	FacePair07	I am slightly certain these are different people	Computer	B	Mask	8	-1	Same	Different	FALSE	NA	NA	NA
S172	FacePair08	I am slightly certain this is the same person	Computer	B	Mask	9	1	Same	Same	TRUE	NA	NA	NA
S172	FacePair09	I am absolutely certain these are different people	Computer	B	Mask	10	-3	Different	Same	TRUE	NA	NA	NA
S172	FacePair10	I am not sure	Computer	B	Mask	11	0	Different	Different	TRUE	NA	NA	NA
S172	FacePair11	I am mostly certain this is the same person	Computer	B	Mask	12	2	Same	Different	TRUE	NA	NA	NA
S172	FacePair12	I am mostly certain this is the same person	Computer	B	Mask	13	2	Different	Same	FALSE	NA	NA	NA
S172	FacePair13	I am absolutely certain this is the same person	Computer	B	Mask	14	3	Same	Different	TRUE	NA	NA	NA
S172	FacePair14	I am absolutely certain these are different people	Computer	B	Mask	15	-3	Different	Same	TRUE	NA	NA	NA
S173	FacePair01	I am absolutely certain these are different people	Computer	B	No Mask	2	-3	Same	Different	FALSE	Female	White	1988
S173	FacePair02	I am absolutely certain these are different people	Computer	B	No Mask	3	-3	Different	Same	TRUE	Female	White	1988
S173	FacePair03	I am slightly certain these are different people	Computer	B	No Mask	4	-1	Same	Same	FALSE	Female	White	1988
S173	FacePair04	I am mostly certain these are different people	Computer	B	No Mask	5	-2	Different	Different	TRUE	Female	White	1988
S173	FacePair05	I am absolutely certain these are different people	Computer	B	No Mask	6	-3	Different	Different	TRUE	Female	White	1988
S173	FacePair06	I am mostly certain these are different people	Computer	B	No Mask	7	-2	Same	Same	FALSE	Female	White	1988
S173	FacePair07	I am mostly certain this is the same person	Computer	B	No Mask	8	2	Same	Different	TRUE	Female	White	1988
S173	FacePair08	I am mostly certain this is the same person	Computer	B	No Mask	9	2	Same	Same	TRUE	Female	White	1988
S173	FacePair09	I am mostly certain these are different people	Computer	B	No Mask	10	-2	Different	Same	TRUE	Female	White	1988
S173	FacePair10	I am slightly certain these are different people	Computer	B	No Mask	11	-1	Different	Different	TRUE	Female	White	1988
S173	FacePair11	I am mostly certain this is the same person	Computer	B	No Mask	12	2	Same	Different	TRUE	Female	White	1988
S173	FacePair12	I am absolutely certain these are different people	Computer	B	No Mask	13	-3	Different	Same	TRUE	Female	White	1988
S173	FacePair13	I am absolutely certain this is the same person	Computer	B	No Mask	14	3	Same	Different	TRUE	Female	White	1988
S173	FacePair14	I am absolutely certain these are different people	Computer	B	No Mask	15	-3	Different	Same	TRUE	Female	White	1988
S174	FacePair01	I am absolutely certain these are different people	Computer	B	No Mask	2	-3	Same	Different	FALSE	Female	Black	1964
S174	FacePair02	I am absolutely certain these are different people	Computer	B	No Mask	3	-3	Different	Same	TRUE	Female	Black	1964
S174	FacePair03	I am mostly certain these are different people	Computer	B	No Mask	4	-2	Same	Same	FALSE	Female	Black	1964
S174	FacePair04	I am mostly certain these are different people	Computer	B	No Mask	5	-2	Different	Different	TRUE	Female	Black	1964
S174	FacePair05	I am absolutely certain these are different people	Computer	B	No Mask	6	-3	Different	Different	TRUE	Female	Black	1964
S174	FacePair06	I am mostly certain these are different people	Computer	B	No Mask	7	-2	Same	Same	FALSE	Female	Black	1964
S174	FacePair07	I am mostly certain these are different people	Computer	B	No Mask	8	-2	Same	Different	FALSE	Female	Black	1964
S174	FacePair08	I am slightly certain this is the same person	Computer	B	No Mask	9	1	Same	Same	TRUE	Female	Black	1964
S174	FacePair09	I am absolutely certain these are different people	Computer	B	No Mask	10	-3	Different	Same	TRUE	Female	Black	1964
S174	FacePair10	I am mostly certain these are different people	Computer	B	No Mask	11	-2	Different	Different	TRUE	Female	Black	1964
S174	FacePair11	I am slightly certain these are different people	Computer	B	No Mask	12	-1	Same	Different	FALSE	Female	Black	1964
S174	FacePair12	I am mostly certain these are different people	Computer	B	No Mask	13	-2	Different	Same	TRUE	Female	Black	1964
S174	FacePair13	I am absolutely certain this is the same person	Computer	B	No Mask	14	3	Same	Different	TRUE	Female	Black	1964
S174	FacePair14	I am absolutely certain these are different people	Computer	B	No Mask	15	-3	Different	Same	TRUE	Female	Black	1964
S175	FacePair01	I am absolutely certain these are different people	Computer	A	Mask	2	-3	Same	Same	FALSE	Male	Other	1982
S175	FacePair02	I am absolutely certain these are different people	Computer	A	Mask	3	-3	Different	Different	TRUE	Male	Other	1982
S175	FacePair03	I am absolutely certain this is the same person	Computer	A	Mask	4	3	Same	Different	TRUE	Male	Other	1982
S175	FacePair04	I am slightly certain this is the same person	Computer	A	Mask	5	1	Different	Same	FALSE	Male	Other	1982
S175	FacePair05	I am slightly certain this is the same person	Computer	A	Mask	6	1	Different	Same	FALSE	Male	Other	1982
S175	FacePair06	I am absolutely certain these are different people	Computer	A	Mask	7	-3	Same	Different	FALSE	Male	Other	1982
S175	FacePair07	I am absolutely certain this is the same person	Computer	A	Mask	8	3	Same	Same	TRUE	Male	Other	1982
S175	FacePair08	I am mostly certain this is the same person	Computer	A	Mask	9	2	Same	Different	TRUE	Male	Other	1982
S175	FacePair09	I am mostly certain these are different people	Computer	A	Mask	10	-2	Different	Different	TRUE	Male	Other	1982
S175	FacePair10	I am slightly certain these are different people	Computer	A	Mask	11	-1	Different	Same	TRUE	Male	Other	1982
S175	FacePair11	I am absolutely certain this is the same person	Computer	A	Mask	12	3	Same	Same	TRUE	Male	Other	1982
S175	FacePair12	I am absolutely certain these are different people	Computer	A	Mask	13	-3	Different	Different	TRUE	Male	Other	1982
S175	FacePair13	I am absolutely certain this is the same person	Computer	A	Mask	14	3	Same	Same	TRUE	Male	Other	1982
S175	FacePair14	I am absolutely certain these are different people	Computer	A	Mask	15	-3	Different	Different	TRUE	Male	Other	1982
S176	FacePair01	I am mostly certain this is the same person	Computer	A	No Mask	2	2	Same	Same	TRUE	Female	White	1990
S176	FacePair02	I am mostly certain these are different people	Computer	A	No Mask	3	-2	Different	Different	TRUE	Female	White	1990
S176	FacePair03	I am mostly certain this is the same person	Computer	A	No Mask	4	2	Same	Different	TRUE	Female	White	1990
S176	FacePair04	I am mostly certain these are different people	Computer	A	No Mask	5	-2	Different	Same	TRUE	Female	White	1990
S176	FacePair05	I am absolutely certain these are different people	Computer	A	No Mask	6	-3	Different	Same	TRUE	Female	White	1990
S176	FacePair06	I am absolutely certain this is the same person	Computer	A	No Mask	7	3	Same	Different	TRUE	Female	White	1990
S176	FacePair07	I am mostly certain this is the same person	Computer	A	No Mask	8	2	Same	Same	TRUE	Female	White	1990
S176	FacePair08	I am absolutely certain this is the same person	Computer	A	No Mask	9	3	Same	Different	TRUE	Female	White	1990
S176	FacePair09	I am absolutely certain these are different people	Computer	A	No Mask	10	-3	Different	Different	TRUE	Female	White	1990
S176	FacePair10	I am absolutely certain this is the same person	Computer	A	No Mask	11	3	Different	Same	FALSE	Female	White	1990
S176	FacePair11	I am absolutely certain this is the same person	Computer	A	No Mask	12	3	Same	Same	TRUE	Female	White	1990
S176	FacePair12	I am absolutely certain these are different people	Computer	A	No Mask	13	-3	Different	Different	TRUE	Female	White	1990
S176	FacePair13	I am absolutely certain this is the same person	Computer	A	No Mask	14	3	Same	Same	TRUE	Female	White	1990
S176	FacePair14	I am absolutely certain these are different people	Computer	A	No Mask	15	-3	Different	Different	TRUE	Female	White	1990
S177	FacePair01	I am mostly certain these are different people	Control	Control	No Mask	2	-2	Same	None	FALSE	Female	Black	1988
S177	FacePair02	I am not sure	Control	Control	No Mask	3	0	Different	None	TRUE	Female	Black	1988
S177	FacePair03	I am mostly certain this is the same person	Control	Control	No Mask	4	2	Same	None	TRUE	Female	Black	1988
S177	FacePair04	I am slightly certain this is the same person	Control	Control	No Mask	5	1	Different	None	FALSE	Female	Black	1988
S177	FacePair05	I am slightly certain this is the same person	Control	Control	No Mask	6	1	Different	None	FALSE	Female	Black	1988
S177	FacePair06	I am not sure	Control	Control	No Mask	7	0	Same	None	FALSE	Female	Black	1988
S177	FacePair07	I am mostly certain this is the same person	Control	Control	No Mask	8	2	Same	None	TRUE	Female	Black	1988
S177	FacePair08	I am absolutely certain this is the same person	Control	Control	No Mask	9	3	Same	None	TRUE	Female	Black	1988
S177	FacePair09	I am absolutely certain these are different people	Control	Control	No Mask	10	-3	Different	None	TRUE	Female	Black	1988
S177	FacePair10	I am absolutely certain these are different people	Control	Control	No Mask	11	-3	Different	None	TRUE	Female	Black	1988
S177	FacePair11	I am mostly certain this is the same person	Control	Control	No Mask	12	2	Same	None	TRUE	Female	Black	1988
S177	FacePair12	I am absolutely certain these are different people	Control	Control	No Mask	13	-3	Different	None	TRUE	Female	Black	1988
S177	FacePair13	I am absolutely certain this is the same person	Control	Control	No Mask	14	3	Same	None	TRUE	Female	Black	1988
S177	FacePair14	I am absolutely certain these are different people	Control	Control	No Mask	15	-3	Different	None	TRUE	Female	Black	1988
S178	FacePair01	I am slightly certain these are different people	Computer	A	Mask	2	-1	Same	Same	FALSE	Female	Other	1966
S178	FacePair02	I am slightly certain these are different people	Computer	A	Mask	3	-1	Different	Different	TRUE	Female	Other	1966
S178	FacePair03	I am mostly certain these are different people	Computer	A	Mask	4	-2	Same	Different	FALSE	Female	Other	1966
S178	FacePair04	I am not sure	Computer	A	Mask	5	0	Different	Same	TRUE	Female	Other	1966
S178	FacePair05	I am slightly certain these are different people	Computer	A	Mask	6	-1	Different	Same	TRUE	Female	Other	1966
S178	FacePair06	I am slightly certain these are different people	Computer	A	Mask	7	-1	Same	Different	FALSE	Female	Other	1966
S178	FacePair07	I am mostly certain this is the same person	Computer	A	Mask	8	2	Same	Same	TRUE	Female	Other	1966
S178	FacePair08	I am not sure	Computer	A	Mask	9	0	Same	Different	FALSE	Female	Other	1966
S178	FacePair09	I am absolutely certain these are different people	Computer	A	Mask	10	-3	Different	Different	TRUE	Female	Other	1966
S178	FacePair10	I am absolutely certain this is the same person	Computer	A	Mask	11	3	Different	Same	FALSE	Female	Other	1966
S178	FacePair11	I am slightly certain this is the same person	Computer	A	Mask	12	1	Same	Same	TRUE	Female	Other	1966
S178	FacePair12	I am absolutely certain these are different people	Computer	A	Mask	13	-3	Different	Different	TRUE	Female	Other	1966
S178	FacePair13	I am absolutely certain this is the same person	Computer	A	Mask	14	3	Same	Same	TRUE	Female	Other	1966
S178	FacePair14	I am absolutely certain these are different people	Computer	A	Mask	15	-3	Different	Different	TRUE	Female	Other	1966
S179	FacePair01	I am mostly certain these are different people	Computer	B	Mask	2	-2	Same	Different	FALSE	Male	Black	1992
S179	FacePair02	I am mostly certain these are different people	Computer	B	Mask	3	-2	Different	Same	TRUE	Male	Black	1992
S179	FacePair03	I am mostly certain this is the same person	Computer	B	Mask	4	2	Same	Same	TRUE	Male	Black	1992
S179	FacePair04	I am mostly certain this is the same person	Computer	B	Mask	5	2	Different	Different	FALSE	Male	Black	1992
S179	FacePair05	I am slightly certain these are different people	Computer	B	Mask	6	-1	Different	Different	TRUE	Male	Black	1992
S179	FacePair06	I am mostly certain this is the same person	Computer	B	Mask	7	2	Same	Same	TRUE	Male	Black	1992
S179	FacePair07	I am mostly certain this is the same person	Computer	B	Mask	8	2	Same	Different	TRUE	Male	Black	1992
S179	FacePair08	I am mostly certain this is the same person	Computer	B	Mask	9	2	Same	Same	TRUE	Male	Black	1992
S179	FacePair09	I am mostly certain these are different people	Computer	B	Mask	10	-2	Different	Same	TRUE	Male	Black	1992
S179	FacePair10	I am mostly certain these are different people	Computer	B	Mask	11	-2	Different	Different	TRUE	Male	Black	1992
S179	FacePair11	I am mostly certain this is the same person	Computer	B	Mask	12	2	Same	Different	TRUE	Male	Black	1992
S179	FacePair12	I am absolutely certain these are different people	Computer	B	Mask	13	-3	Different	Same	TRUE	Male	Black	1992
S179	FacePair13	I am absolutely certain this is the same person	Computer	B	Mask	14	3	Same	Different	TRUE	Male	Black	1992
S179	FacePair14	I am absolutely certain these are different people	Computer	B	Mask	15	-3	Different	Same	TRUE	Male	Black	1992
S180	FacePair01	I am absolutely certain this is the same person	Computer	A	No Mask	2	3	Same	Same	TRUE	Female	Other	1998
S180	FacePair02	I am slightly certain these are different people	Computer	A	No Mask	3	-1	Different	Different	TRUE	Female	Other	1998
S180	FacePair03	I am slightly certain this is the same person	Computer	A	No Mask	4	1	Same	Different	TRUE	Female	Other	1998
S180	FacePair04	I am slightly certain this is the same person	Computer	A	No Mask	5	1	Different	Same	FALSE	Female	Other	1998
S180	FacePair05	I am slightly certain this is the same person	Computer	A	No Mask	6	1	Different	Same	FALSE	Female	Other	1998
S180	FacePair06	I am mostly certain this is the same person	Computer	A	No Mask	7	2	Same	Different	TRUE	Female	Other	1998
S180	FacePair07	I am absolutely certain this is the same person	Computer	A	No Mask	8	3	Same	Same	TRUE	Female	Other	1998
S180	FacePair08	I am mostly certain this is the same person	Computer	A	No Mask	9	2	Same	Different	TRUE	Female	Other	1998
S180	FacePair09	I am slightly certain this is the same person	Computer	A	No Mask	10	1	Different	Different	FALSE	Female	Other	1998
S180	FacePair10	I am mostly certain this is the same person	Computer	A	No Mask	11	2	Different	Same	FALSE	Female	Other	1998
S180	FacePair11	I am mostly certain this is the same person	Computer	A	No Mask	12	2	Same	Same	TRUE	Female	Other	1998
S180	FacePair12	I am slightly certain this is the same person	Computer	A	No Mask	13	1	Different	Different	FALSE	Female	Other	1998
S180	FacePair13	I am absolutely certain this is the same person	Computer	A	No Mask	14	3	Same	Same	TRUE	Female	Other	1998
S180	FacePair14	I am absolutely certain these are different people	Computer	A	No Mask	15	-3	Different	Different	TRUE	Female	Other	1998
S181	FacePair01	I am mostly certain these are different people	Control	Control	No Mask	2	-2	Same	None	FALSE	Female	White	1957
S181	FacePair02	I am mostly certain these are different people	Control	Control	No Mask	3	-2	Different	None	TRUE	Female	White	1957
S181	FacePair03	I am mostly certain this is the same person	Control	Control	No Mask	4	2	Same	None	TRUE	Female	White	1957
S181	FacePair04	I am slightly certain these are different people	Control	Control	No Mask	5	-1	Different	None	TRUE	Female	White	1957
S181	FacePair05	I am mostly certain this is the same person	Control	Control	No Mask	6	2	Different	None	FALSE	Female	White	1957
S181	FacePair06	I am mostly certain this is the same person	Control	Control	No Mask	7	2	Same	None	TRUE	Female	White	1957
S181	FacePair07	I am mostly certain this is the same person	Control	Control	No Mask	8	2	Same	None	TRUE	Female	White	1957
S181	FacePair08	I am absolutely certain this is the same person	Control	Control	No Mask	9	3	Same	None	TRUE	Female	White	1957
S181	FacePair09	I am absolutely certain these are different people	Control	Control	No Mask	10	-3	Different	None	TRUE	Female	White	1957
S181	FacePair10	I am mostly certain this is the same person	Control	Control	No Mask	11	2	Different	None	FALSE	Female	White	1957
S181	FacePair11	I am mostly certain this is the same person	Control	Control	No Mask	12	2	Same	None	TRUE	Female	White	1957
S181	FacePair12	I am absolutely certain these are different people	Control	Control	No Mask	13	-3	Different	None	TRUE	Female	White	1957
S181	FacePair13	I am absolutely certain this is the same person	Control	Control	No Mask	14	3	Same	None	TRUE	Female	White	1957
S181	FacePair14	I am absolutely certain these are different people	Control	Control	No Mask	15	-3	Different	None	TRUE	Female	White	1957
S182	FacePair01	I am mostly certain these are different people	Control	Control	No Mask	2	-2	Same	None	FALSE	Male	Black	1988
S182	FacePair02	I am mostly certain these are different people	Control	Control	No Mask	3	-2	Different	None	TRUE	Male	Black	1988
S182	FacePair03	I am mostly certain this is the same person	Control	Control	No Mask	4	2	Same	None	TRUE	Male	Black	1988
S182	FacePair04	I am slightly certain these are different people	Control	Control	No Mask	5	-1	Different	None	TRUE	Male	Black	1988
S182	FacePair05	I am absolutely certain these are different people	Control	Control	No Mask	6	-3	Different	None	TRUE	Male	Black	1988
S182	FacePair06	I am mostly certain this is the same person	Control	Control	No Mask	7	2	Same	None	TRUE	Male	Black	1988
S182	FacePair07	I am mostly certain this is the same person	Control	Control	No Mask	8	2	Same	None	TRUE	Male	Black	1988
S182	FacePair08	I am absolutely certain this is the same person	Control	Control	No Mask	9	3	Same	None	TRUE	Male	Black	1988
S182	FacePair09	I am slightly certain these are different people	Control	Control	No Mask	10	-1	Different	None	TRUE	Male	Black	1988
S182	FacePair10	I am slightly certain this is the same person	Control	Control	No Mask	11	1	Different	None	FALSE	Male	Black	1988
S182	FacePair11	I am absolutely certain this is the same person	Control	Control	No Mask	12	3	Same	None	TRUE	Male	Black	1988
S182	FacePair12	I am mostly certain these are different people	Control	Control	No Mask	13	-2	Different	None	TRUE	Male	Black	1988
S182	FacePair13	I am absolutely certain this is the same person	Control	Control	No Mask	14	3	Same	None	TRUE	Male	Black	1988
S182	FacePair14	I am absolutely certain these are different people	Control	Control	No Mask	15	-3	Different	None	TRUE	Male	Black	1988
S183	FacePair01	I am slightly certain this is the same person	Computer	B	No Mask	2	1	Same	Different	TRUE	Male	Black	1999
S183	FacePair02	I am absolutely certain these are different people	Computer	B	No Mask	3	-3	Different	Same	TRUE	Male	Black	1999
S183	FacePair03	I am mostly certain this is the same person	Computer	B	No Mask	4	2	Same	Same	TRUE	Male	Black	1999
S183	FacePair04	I am absolutely certain these are different people	Computer	B	No Mask	5	-3	Different	Different	TRUE	Male	Black	1999
S183	FacePair05	I am absolutely certain these are different people	Computer	B	No Mask	6	-3	Different	Different	TRUE	Male	Black	1999
S183	FacePair06	I am mostly certain this is the same person	Computer	B	No Mask	7	2	Same	Same	TRUE	Male	Black	1999
S183	FacePair07	I am mostly certain these are different people	Computer	B	No Mask	8	-2	Same	Different	FALSE	Male	Black	1999
S183	FacePair08	I am mostly certain this is the same person	Computer	B	No Mask	9	2	Same	Same	TRUE	Male	Black	1999
S183	FacePair09	I am slightly certain these are different people	Computer	B	No Mask	10	-1	Different	Same	TRUE	Male	Black	1999
S183	FacePair10	I am slightly certain this is the same person	Computer	B	No Mask	11	1	Different	Different	FALSE	Male	Black	1999
S183	FacePair11	I am absolutely certain this is the same person	Computer	B	No Mask	12	3	Same	Different	TRUE	Male	Black	1999
S183	FacePair12	I am slightly certain this is the same person	Computer	B	No Mask	13	1	Different	Same	FALSE	Male	Black	1999
S183	FacePair13	I am absolutely certain this is the same person	Computer	B	No Mask	14	3	Same	Different	TRUE	Male	Black	1999
S183	FacePair14	I am absolutely certain these are different people	Computer	B	No Mask	15	-3	Different	Same	TRUE	Male	Black	1999
S184	FacePair01	I am mostly certain this is the same person	Computer	A	No Mask	2	2	Same	Same	TRUE	Male	White	1984
S184	FacePair02	I am absolutely certain these are different people	Computer	A	No Mask	3	-3	Different	Different	TRUE	Male	White	1984
S184	FacePair03	I am slightly certain this is the same person	Computer	A	No Mask	4	1	Same	Different	TRUE	Male	White	1984
S184	FacePair04	I am slightly certain these are different people	Computer	A	No Mask	5	-1	Different	Same	TRUE	Male	White	1984
S184	FacePair05	I am mostly certain this is the same person	Computer	A	No Mask	6	2	Different	Same	FALSE	Male	White	1984
S184	FacePair06	I am slightly certain these are different people	Computer	A	No Mask	7	-1	Same	Different	FALSE	Male	White	1984
S184	FacePair07	I am mostly certain this is the same person	Computer	A	No Mask	8	2	Same	Same	TRUE	Male	White	1984
S184	FacePair08	I am not sure	Computer	A	No Mask	9	0	Same	Different	FALSE	Male	White	1984
S184	FacePair09	I am absolutely certain these are different people	Computer	A	No Mask	10	-3	Different	Different	TRUE	Male	White	1984
S184	FacePair10	I am not sure	Computer	A	No Mask	11	0	Different	Same	TRUE	Male	White	1984
S184	FacePair11	I am absolutely certain this is the same person	Computer	A	No Mask	12	3	Same	Same	TRUE	Male	White	1984
S184	FacePair12	I am absolutely certain these are different people	Computer	A	No Mask	13	-3	Different	Different	TRUE	Male	White	1984
S184	FacePair13	I am absolutely certain this is the same person	Computer	A	No Mask	14	3	Same	Same	TRUE	Male	White	1984
S184	FacePair14	I am absolutely certain these are different people	Computer	A	No Mask	15	-3	Different	Different	TRUE	Male	White	1984
S185	FacePair01	I am mostly certain this is the same person	Control	Control	No Mask	2	2	Same	None	TRUE	NA	NA	NA
S185	FacePair02	I am slightly certain these are different people	Control	Control	No Mask	3	-1	Different	None	TRUE	NA	NA	NA
S185	FacePair03	I am mostly certain this is the same person	Control	Control	No Mask	4	2	Same	None	TRUE	NA	NA	NA
S185	FacePair04	I am mostly certain this is the same person	Control	Control	No Mask	5	2	Different	None	FALSE	NA	NA	NA
S185	FacePair05	I am slightly certain these are different people	Control	Control	No Mask	6	-1	Different	None	TRUE	NA	NA	NA
S185	FacePair06	I am mostly certain this is the same person	Control	Control	No Mask	7	2	Same	None	TRUE	NA	NA	NA
S185	FacePair07	I am mostly certain this is the same person	Control	Control	No Mask	8	2	Same	None	TRUE	NA	NA	NA
S185	FacePair08	I am absolutely certain this is the same person	Control	Control	No Mask	9	3	Same	None	TRUE	NA	NA	NA
S185	FacePair09	I am absolutely certain these are different people	Control	Control	No Mask	10	-3	Different	None	TRUE	NA	NA	NA
S185	FacePair10	I am absolutely certain these are different people	Control	Control	No Mask	11	-3	Different	None	TRUE	NA	NA	NA
S185	FacePair11	I am mostly certain this is the same person	Control	Control	No Mask	12	2	Same	None	TRUE	NA	NA	NA
S185	FacePair12	I am mostly certain these are different people	Control	Control	No Mask	13	-2	Different	None	TRUE	NA	NA	NA
S185	FacePair13	I am absolutely certain this is the same person	Control	Control	No Mask	14	3	Same	None	TRUE	NA	NA	NA
S185	FacePair14	I am absolutely certain these are different people	Control	Control	No Mask	15	-3	Different	None	TRUE	NA	NA	NA
S186	FacePair01	I am mostly certain these are different people	Control	Control	No Mask	2	-2	Same	None	FALSE	Male	Black	1956
S186	FacePair02	I am mostly certain these are different people	Control	Control	No Mask	3	-2	Different	None	TRUE	Male	Black	1956
S186	FacePair03	I am mostly certain this is the same person	Control	Control	No Mask	4	2	Same	None	TRUE	Male	Black	1956
S186	FacePair04	I am mostly certain these are different people	Control	Control	No Mask	5	-2	Different	None	TRUE	Male	Black	1956
S186	FacePair05	I am mostly certain these are different people	Control	Control	No Mask	6	-2	Different	None	TRUE	Male	Black	1956
S186	FacePair06	I am slightly certain this is the same person	Control	Control	No Mask	7	1	Same	None	TRUE	Male	Black	1956
S186	FacePair07	I am mostly certain this is the same person	Control	Control	No Mask	8	2	Same	None	TRUE	Male	Black	1956
S186	FacePair08	I am mostly certain this is the same person	Control	Control	No Mask	9	2	Same	None	TRUE	Male	Black	1956
S186	FacePair09	I am absolutely certain these are different people	Control	Control	No Mask	10	-3	Different	None	TRUE	Male	Black	1956
S186	FacePair10	I am mostly certain these are different people	Control	Control	No Mask	11	-2	Different	None	TRUE	Male	Black	1956
S186	FacePair11	I am absolutely certain this is the same person	Control	Control	No Mask	12	3	Same	None	TRUE	Male	Black	1956
S186	FacePair12	I am mostly certain these are different people	Control	Control	No Mask	13	-2	Different	None	TRUE	Male	Black	1956
S186	FacePair13	I am absolutely certain this is the same person	Control	Control	No Mask	14	3	Same	None	TRUE	Male	Black	1956
S186	FacePair14	I am absolutely certain these are different people	Control	Control	No Mask	15	-3	Different	None	TRUE	Male	Black	1956
S187	FacePair01	I am absolutely certain these are different people	Computer	A	Mask	2	-3	Same	Same	FALSE	Female	Black	1966
S187	FacePair02	I am absolutely certain these are different people	Computer	A	Mask	3	-3	Different	Different	TRUE	Female	Black	1966
S187	FacePair03	I am slightly certain these are different people	Computer	A	Mask	4	-1	Same	Different	FALSE	Female	Black	1966
S187	FacePair04	I am mostly certain this is the same person	Computer	A	Mask	5	2	Different	Same	FALSE	Female	Black	1966
S187	FacePair05	I am mostly certain these are different people	Computer	A	Mask	6	-2	Different	Same	TRUE	Female	Black	1966
S187	FacePair06	I am not sure	Computer	A	Mask	7	0	Same	Different	FALSE	Female	Black	1966
S187	FacePair07	I am slightly certain this is the same person	Computer	A	Mask	8	1	Same	Same	TRUE	Female	Black	1966
S187	FacePair08	I am slightly certain this is the same person	Computer	A	Mask	9	1	Same	Different	TRUE	Female	Black	1966
S187	FacePair09	I am absolutely certain these are different people	Computer	A	Mask	10	-3	Different	Different	TRUE	Female	Black	1966
S187	FacePair10	I am slightly certain this is the same person	Computer	A	Mask	11	1	Different	Same	FALSE	Female	Black	1966
S187	FacePair11	I am slightly certain this is the same person	Computer	A	Mask	12	1	Same	Same	TRUE	Female	Black	1966
S187	FacePair12	I am slightly certain these are different people	Computer	A	Mask	13	-1	Different	Different	TRUE	Female	Black	1966
S187	FacePair13	I am absolutely certain this is the same person	Computer	A	Mask	14	3	Same	Same	TRUE	Female	Black	1966
S187	FacePair14	I am absolutely certain these are different people	Computer	A	Mask	15	-3	Different	Different	TRUE	Female	Black	1966
S188	FacePair01	I am mostly certain this is the same person	Computer	B	No Mask	2	2	Same	Different	TRUE	Male	Black	1992
S188	FacePair02	I am mostly certain these are different people	Computer	B	No Mask	3	-2	Different	Same	TRUE	Male	Black	1992
S188	FacePair03	I am absolutely certain this is the same person	Computer	B	No Mask	4	3	Same	Same	TRUE	Male	Black	1992
S188	FacePair04	I am mostly certain these are different people	Computer	B	No Mask	5	-2	Different	Different	TRUE	Male	Black	1992
S188	FacePair05	I am mostly certain these are different people	Computer	B	No Mask	6	-2	Different	Different	TRUE	Male	Black	1992
S188	FacePair06	I am absolutely certain this is the same person	Computer	B	No Mask	7	3	Same	Same	TRUE	Male	Black	1992
S188	FacePair07	I am absolutely certain this is the same person	Computer	B	No Mask	8	3	Same	Different	TRUE	Male	Black	1992
S188	FacePair08	I am absolutely certain this is the same person	Computer	B	No Mask	9	3	Same	Same	TRUE	Male	Black	1992
S188	FacePair09	I am absolutely certain these are different people	Computer	B	No Mask	10	-3	Different	Same	TRUE	Male	Black	1992
S188	FacePair10	I am mostly certain these are different people	Computer	B	No Mask	11	-2	Different	Different	TRUE	Male	Black	1992
S188	FacePair11	I am absolutely certain this is the same person	Computer	B	No Mask	12	3	Same	Different	TRUE	Male	Black	1992
S188	FacePair12	I am mostly certain these are different people	Computer	B	No Mask	13	-2	Different	Same	TRUE	Male	Black	1992
S188	FacePair13	I am absolutely certain this is the same person	Computer	B	No Mask	14	3	Same	Different	TRUE	Male	Black	1992
S188	FacePair14	I am absolutely certain these are different people	Computer	B	No Mask	15	-3	Different	Same	TRUE	Male	Black	1992
S189	FacePair01	I am mostly certain these are different people	Computer	B	Mask	2	-2	Same	Different	FALSE	Male	Other	1985
S189	FacePair02	I am absolutely certain these are different people	Computer	B	Mask	3	-3	Different	Same	TRUE	Male	Other	1985
S189	FacePair03	I am slightly certain this is the same person	Computer	B	Mask	4	1	Same	Same	TRUE	Male	Other	1985
S189	FacePair04	I am absolutely certain these are different people	Computer	B	Mask	5	-3	Different	Different	TRUE	Male	Other	1985
S189	FacePair05	I am absolutely certain these are different people	Computer	B	Mask	6	-3	Different	Different	TRUE	Male	Other	1985
S189	FacePair06	I am not sure	Computer	B	Mask	7	0	Same	Same	FALSE	Male	Other	1985
S189	FacePair07	I am mostly certain this is the same person	Computer	B	Mask	8	2	Same	Different	TRUE	Male	Other	1985
S189	FacePair08	I am slightly certain this is the same person	Computer	B	Mask	9	1	Same	Same	TRUE	Male	Other	1985
S189	FacePair09	I am mostly certain these are different people	Computer	B	Mask	10	-2	Different	Same	TRUE	Male	Other	1985
S189	FacePair10	I am mostly certain these are different people	Computer	B	Mask	11	-2	Different	Different	TRUE	Male	Other	1985
S189	FacePair11	I am mostly certain this is the same person	Computer	B	Mask	12	2	Same	Different	TRUE	Male	Other	1985
S189	FacePair12	I am mostly certain these are different people	Computer	B	Mask	13	-2	Different	Same	TRUE	Male	Other	1985
S189	FacePair13	I am mostly certain this is the same person	Computer	B	Mask	14	2	Same	Different	TRUE	Male	Other	1985
S189	FacePair14	I am absolutely certain these are different people	Computer	B	Mask	15	-3	Different	Same	TRUE	Male	Other	1985
S190	FacePair01	I am mostly certain this is the same person	Control	Control	No Mask	2	2	Same	None	TRUE	Female	White	1980
S190	FacePair02	I am absolutely certain these are different people	Control	Control	No Mask	3	-3	Different	None	TRUE	Female	White	1980
S190	FacePair03	I am mostly certain this is the same person	Control	Control	No Mask	4	2	Same	None	TRUE	Female	White	1980
S190	FacePair04	I am mostly certain this is the same person	Control	Control	No Mask	5	2	Different	None	FALSE	Female	White	1980
S190	FacePair05	I am mostly certain these are different people	Control	Control	No Mask	6	-2	Different	None	TRUE	Female	White	1980
S190	FacePair06	I am mostly certain this is the same person	Control	Control	No Mask	7	2	Same	None	TRUE	Female	White	1980
S190	FacePair07	I am mostly certain these are different people	Control	Control	No Mask	8	-2	Same	None	FALSE	Female	White	1980
S190	FacePair08	I am mostly certain this is the same person	Control	Control	No Mask	9	2	Same	None	TRUE	Female	White	1980
S190	FacePair09	I am mostly certain this is the same person	Control	Control	No Mask	10	2	Different	None	FALSE	Female	White	1980
S190	FacePair10	I am mostly certain this is the same person	Control	Control	No Mask	11	2	Different	None	FALSE	Female	White	1980
S190	FacePair11	I am mostly certain this is the same person	Control	Control	No Mask	12	2	Same	None	TRUE	Female	White	1980
S190	FacePair12	I am mostly certain this is the same person	Control	Control	No Mask	13	2	Different	None	FALSE	Female	White	1980
S190	FacePair13	I am mostly certain this is the same person	Control	Control	No Mask	14	2	Same	None	TRUE	Female	White	1980
S190	FacePair14	I am absolutely certain these are different people	Control	Control	No Mask	15	-3	Different	None	TRUE	Female	White	1980
S191	FacePair01	I am absolutely certain these are different people	Computer	B	Mask	2	-3	Same	Different	FALSE	Female	Black	1975
S191	FacePair02	I am mostly certain these are different people	Computer	B	Mask	3	-2	Different	Same	TRUE	Female	Black	1975
S191	FacePair03	I am mostly certain this is the same person	Computer	B	Mask	4	2	Same	Same	TRUE	Female	Black	1975
S191	FacePair04	I am mostly certain these are different people	Computer	B	Mask	5	-2	Different	Different	TRUE	Female	Black	1975
S191	FacePair05	I am slightly certain these are different people	Computer	B	Mask	6	-1	Different	Different	TRUE	Female	Black	1975
S191	FacePair06	I am mostly certain this is the same person	Computer	B	Mask	7	2	Same	Same	TRUE	Female	Black	1975
S191	FacePair07	I am mostly certain this is the same person	Computer	B	Mask	8	2	Same	Different	TRUE	Female	Black	1975
S191	FacePair08	I am slightly certain this is the same person	Computer	B	Mask	9	1	Same	Same	TRUE	Female	Black	1975
S191	FacePair09	I am mostly certain these are different people	Computer	B	Mask	10	-2	Different	Same	TRUE	Female	Black	1975
S191	FacePair10	I am slightly certain this is the same person	Computer	B	Mask	11	1	Different	Different	FALSE	Female	Black	1975
S191	FacePair11	I am slightly certain this is the same person	Computer	B	Mask	12	1	Same	Different	TRUE	Female	Black	1975
S191	FacePair12	I am mostly certain these are different people	Computer	B	Mask	13	-2	Different	Same	TRUE	Female	Black	1975
S191	FacePair13	I am absolutely certain this is the same person	Computer	B	Mask	14	3	Same	Different	TRUE	Female	Black	1975
S191	FacePair14	I am absolutely certain these are different people	Computer	B	Mask	15	-3	Different	Same	TRUE	Female	Black	1975
S192	FacePair01	I am not sure	Computer	B	No Mask	2	0	Same	Different	FALSE	Female	White	1959
S192	FacePair02	I am slightly certain these are different people	Computer	B	No Mask	3	-1	Different	Same	TRUE	Female	White	1959
S192	FacePair03	I am not sure	Computer	B	No Mask	4	0	Same	Same	FALSE	Female	White	1959
S192	FacePair04	I am mostly certain these are different people	Computer	B	No Mask	5	-2	Different	Different	TRUE	Female	White	1959
S192	FacePair05	I am mostly certain these are different people	Computer	B	No Mask	6	-2	Different	Different	TRUE	Female	White	1959
S192	FacePair06	I am slightly certain this is the same person	Computer	B	No Mask	7	1	Same	Same	TRUE	Female	White	1959
S192	FacePair07	I am slightly certain this is the same person	Computer	B	No Mask	8	1	Same	Different	TRUE	Female	White	1959
S192	FacePair08	I am slightly certain this is the same person	Computer	B	No Mask	9	1	Same	Same	TRUE	Female	White	1959
S192	FacePair09	I am mostly certain these are different people	Computer	B	No Mask	10	-2	Different	Same	TRUE	Female	White	1959
S192	FacePair10	I am slightly certain these are different people	Computer	B	No Mask	11	-1	Different	Different	TRUE	Female	White	1959
S192	FacePair11	I am slightly certain this is the same person	Computer	B	No Mask	12	1	Same	Different	TRUE	Female	White	1959
S192	FacePair12	I am not sure	Computer	B	No Mask	13	0	Different	Same	TRUE	Female	White	1959
S192	FacePair13	I am absolutely certain this is the same person	Computer	B	No Mask	14	3	Same	Different	TRUE	Female	White	1959
S192	FacePair14	I am absolutely certain these are different people	Computer	B	No Mask	15	-3	Different	Same	TRUE	Female	White	1959
S193	FacePair01	I am mostly certain these are different people	Computer	A	Mask	2	-2	Same	Same	FALSE	Female	White	1981
S193	FacePair02	I am absolutely certain these are different people	Computer	A	Mask	3	-3	Different	Different	TRUE	Female	White	1981
S193	FacePair03	I am mostly certain this is the same person	Computer	A	Mask	4	2	Same	Different	TRUE	Female	White	1981
S193	FacePair04	I am absolutely certain these are different people	Computer	A	Mask	5	-3	Different	Same	TRUE	Female	White	1981
S193	FacePair05	I am mostly certain this is the same person	Computer	A	Mask	6	2	Different	Same	FALSE	Female	White	1981
S193	FacePair06	I am absolutely certain these are different people	Computer	A	Mask	7	-3	Same	Different	FALSE	Female	White	1981
S193	FacePair07	I am not sure	Computer	A	Mask	8	0	Same	Same	FALSE	Female	White	1981
S193	FacePair08	I am mostly certain these are different people	Computer	A	Mask	9	-2	Same	Different	FALSE	Female	White	1981
S193	FacePair09	I am absolutely certain these are different people	Computer	A	Mask	10	-3	Different	Different	TRUE	Female	White	1981
S193	FacePair10	I am absolutely certain these are different people	Computer	A	Mask	11	-3	Different	Same	TRUE	Female	White	1981
S193	FacePair11	I am mostly certain this is the same person	Computer	A	Mask	12	2	Same	Same	TRUE	Female	White	1981
S193	FacePair12	I am absolutely certain these are different people	Computer	A	Mask	13	-3	Different	Different	TRUE	Female	White	1981
S193	FacePair13	I am absolutely certain this is the same person	Computer	A	Mask	14	3	Same	Same	TRUE	Female	White	1981
S193	FacePair14	I am absolutely certain these are different people	Computer	A	Mask	15	-3	Different	Different	TRUE	Female	White	1981
S194	FacePair01	I am slightly certain these are different people	Control	Control	No Mask	2	-1	Same	None	FALSE	Male	Black	1969
S194	FacePair02	I am absolutely certain these are different people	Control	Control	No Mask	3	-3	Different	None	TRUE	Male	Black	1969
S194	FacePair03	I am slightly certain this is the same person	Control	Control	No Mask	4	1	Same	None	TRUE	Male	Black	1969
S194	FacePair04	I am slightly certain these are different people	Control	Control	No Mask	5	-1	Different	None	TRUE	Male	Black	1969
S194	FacePair05	I am mostly certain these are different people	Control	Control	No Mask	6	-2	Different	None	TRUE	Male	Black	1969
S194	FacePair06	I am not sure	Control	Control	No Mask	7	0	Same	None	FALSE	Male	Black	1969
S194	FacePair07	I am slightly certain these are different people	Control	Control	No Mask	8	-1	Same	None	FALSE	Male	Black	1969
S194	FacePair08	I am slightly certain this is the same person	Control	Control	No Mask	9	1	Same	None	TRUE	Male	Black	1969
S194	FacePair09	I am absolutely certain these are different people	Control	Control	No Mask	10	-3	Different	None	TRUE	Male	Black	1969
S194	FacePair10	I am slightly certain this is the same person	Control	Control	No Mask	11	1	Different	None	FALSE	Male	Black	1969
S194	FacePair11	I am absolutely certain this is the same person	Control	Control	No Mask	12	3	Same	None	TRUE	Male	Black	1969
S194	FacePair12	I am absolutely certain these are different people	Control	Control	No Mask	13	-3	Different	None	TRUE	Male	Black	1969
S194	FacePair13	I am absolutely certain this is the same person	Control	Control	No Mask	14	3	Same	None	TRUE	Male	Black	1969
S194	FacePair14	I am absolutely certain these are different people	Control	Control	No Mask	15	-3	Different	None	TRUE	Male	Black	1969
S195	FacePair01	I am mostly certain this is the same person	Computer	A	No Mask	2	2	Same	Same	TRUE	Male	White	1990
S195	FacePair02	I am mostly certain these are different people	Computer	A	No Mask	3	-2	Different	Different	TRUE	Male	White	1990
S195	FacePair03	I am slightly certain this is the same person	Computer	A	No Mask	4	1	Same	Different	TRUE	Male	White	1990
S195	FacePair04	I am slightly certain these are different people	Computer	A	No Mask	5	-1	Different	Same	TRUE	Male	White	1990
S195	FacePair05	I am slightly certain these are different people	Computer	A	No Mask	6	-1	Different	Same	TRUE	Male	White	1990
S195	FacePair06	I am slightly certain this is the same person	Computer	A	No Mask	7	1	Same	Different	TRUE	Male	White	1990
S195	FacePair07	I am slightly certain these are different people	Computer	A	No Mask	8	-1	Same	Same	FALSE	Male	White	1990
S195	FacePair08	I am slightly certain this is the same person	Computer	A	No Mask	9	1	Same	Different	TRUE	Male	White	1990
S195	FacePair09	I am slightly certain these are different people	Computer	A	No Mask	10	-1	Different	Different	TRUE	Male	White	1990
S195	FacePair10	I am slightly certain this is the same person	Computer	A	No Mask	11	1	Different	Same	FALSE	Male	White	1990
S195	FacePair11	I am slightly certain this is the same person	Computer	A	No Mask	12	1	Same	Same	TRUE	Male	White	1990
S195	FacePair12	I am slightly certain these are different people	Computer	A	No Mask	13	-1	Different	Different	TRUE	Male	White	1990
S195	FacePair13	I am absolutely certain this is the same person	Computer	A	No Mask	14	3	Same	Same	TRUE	Male	White	1990
S195	FacePair14	I am absolutely certain these are different people	Computer	A	No Mask	15	-3	Different	Different	TRUE	Male	White	1990
S196	FacePair01	I am mostly certain this is the same person	Control	Control	No Mask	2	2	Same	None	TRUE	Female	Other	1989
S196	FacePair02	I am mostly certain these are different people	Control	Control	No Mask	3	-2	Different	None	TRUE	Female	Other	1989
S196	FacePair03	I am absolutely certain this is the same person	Control	Control	No Mask	4	3	Same	None	TRUE	Female	Other	1989
S196	FacePair04	I am absolutely certain these are different people	Control	Control	No Mask	5	-3	Different	None	TRUE	Female	Other	1989
S196	FacePair05	I am absolutely certain these are different people	Control	Control	No Mask	6	-3	Different	None	TRUE	Female	Other	1989
S196	FacePair06	I am absolutely certain these are different people	Control	Control	No Mask	7	-3	Same	None	FALSE	Female	Other	1989
S196	FacePair07	I am absolutely certain these are different people	Control	Control	No Mask	8	-3	Same	None	FALSE	Female	Other	1989
S196	FacePair08	I am absolutely certain this is the same person	Control	Control	No Mask	9	3	Same	None	TRUE	Female	Other	1989
S196	FacePair09	I am absolutely certain these are different people	Control	Control	No Mask	10	-3	Different	None	TRUE	Female	Other	1989
S196	FacePair10	I am absolutely certain these are different people	Control	Control	No Mask	11	-3	Different	None	TRUE	Female	Other	1989
S196	FacePair11	I am absolutely certain this is the same person	Control	Control	No Mask	12	3	Same	None	TRUE	Female	Other	1989
S196	FacePair12	I am absolutely certain these are different people	Control	Control	No Mask	13	-3	Different	None	TRUE	Female	Other	1989
S196	FacePair13	I am absolutely certain this is the same person	Control	Control	No Mask	14	3	Same	None	TRUE	Female	Other	1989
S196	FacePair14	I am absolutely certain these are different people	Control	Control	No Mask	15	-3	Different	None	TRUE	Female	Other	1989
S197	FacePair01	I am mostly certain this is the same person	Control	Control	No Mask	2	2	Same	None	TRUE	Female	Black	1995
S197	FacePair02	I am absolutely certain these are different people	Control	Control	No Mask	3	-3	Different	None	TRUE	Female	Black	1995
S197	FacePair03	I am mostly certain this is the same person	Control	Control	No Mask	4	2	Same	None	TRUE	Female	Black	1995
S197	FacePair04	I am absolutely certain these are different people	Control	Control	No Mask	5	-3	Different	None	TRUE	Female	Black	1995
S197	FacePair05	I am absolutely certain these are different people	Control	Control	No Mask	6	-3	Different	None	TRUE	Female	Black	1995
S197	FacePair06	I am slightly certain these are different people	Control	Control	No Mask	7	-1	Same	None	FALSE	Female	Black	1995
S197	FacePair07	I am slightly certain these are different people	Control	Control	No Mask	8	-1	Same	None	FALSE	Female	Black	1995
S197	FacePair08	I am mostly certain this is the same person	Control	Control	No Mask	9	2	Same	None	TRUE	Female	Black	1995
S197	FacePair09	I am absolutely certain these are different people	Control	Control	No Mask	10	-3	Different	None	TRUE	Female	Black	1995
S197	FacePair10	I am absolutely certain these are different people	Control	Control	No Mask	11	-3	Different	None	TRUE	Female	Black	1995
S197	FacePair11	I am slightly certain this is the same person	Control	Control	No Mask	12	1	Same	None	TRUE	Female	Black	1995
S197	FacePair12	I am absolutely certain these are different people	Control	Control	No Mask	13	-3	Different	None	TRUE	Female	Black	1995
S197	FacePair13	I am slightly certain this is the same person	Control	Control	No Mask	14	1	Same	None	TRUE	Female	Black	1995
S197	FacePair14	I am absolutely certain these are different people	Control	Control	No Mask	15	-3	Different	None	TRUE	Female	Black	1995
S198	FacePair01	I am absolutely certain these are different people	Control	Control	No Mask	2	-3	Same	None	FALSE	Male	Other	1968
S198	FacePair02	I am absolutely certain these are different people	Control	Control	No Mask	3	-3	Different	None	TRUE	Male	Other	1968
S198	FacePair03	I am absolutely certain these are different people	Control	Control	No Mask	4	-3	Same	None	FALSE	Male	Other	1968
S198	FacePair04	I am absolutely certain this is the same person	Control	Control	No Mask	5	3	Different	None	FALSE	Male	Other	1968
S198	FacePair05	I am absolutely certain these are different people	Control	Control	No Mask	6	-3	Different	None	TRUE	Male	Other	1968
S198	FacePair06	I am absolutely certain this is the same person	Control	Control	No Mask	7	3	Same	None	TRUE	Male	Other	1968
S198	FacePair07	I am absolutely certain this is the same person	Control	Control	No Mask	8	3	Same	None	TRUE	Male	Other	1968
S198	FacePair08	I am absolutely certain this is the same person	Control	Control	No Mask	9	3	Same	None	TRUE	Male	Other	1968
S198	FacePair09	I am absolutely certain these are different people	Control	Control	No Mask	10	-3	Different	None	TRUE	Male	Other	1968
S198	FacePair10	I am absolutely certain this is the same person	Control	Control	No Mask	11	3	Different	None	FALSE	Male	Other	1968
S198	FacePair11	I am absolutely certain this is the same person	Control	Control	No Mask	12	3	Same	None	TRUE	Male	Other	1968
S198	FacePair12	I am absolutely certain these are different people	Control	Control	No Mask	13	-3	Different	None	TRUE	Male	Other	1968
S198	FacePair13	I am absolutely certain this is the same person	Control	Control	No Mask	14	3	Same	None	TRUE	Male	Other	1968
S198	FacePair14	I am absolutely certain these are different people	Control	Control	No Mask	15	-3	Different	None	TRUE	Male	Other	1968
S199	FacePair01	I am mostly certain this is the same person	Computer	B	No Mask	2	2	Same	Different	TRUE	Female	White	1985
S199	FacePair02	I am mostly certain these are different people	Computer	B	No Mask	3	-2	Different	Same	TRUE	Female	White	1985
S199	FacePair03	I am mostly certain this is the same person	Computer	B	No Mask	4	2	Same	Same	TRUE	Female	White	1985
S199	FacePair04	I am mostly certain these are different people	Computer	B	No Mask	5	-2	Different	Different	TRUE	Female	White	1985
S199	FacePair05	I am mostly certain these are different people	Computer	B	No Mask	6	-2	Different	Different	TRUE	Female	White	1985
S199	FacePair06	I am mostly certain this is the same person	Computer	B	No Mask	7	2	Same	Same	TRUE	Female	White	1985
S199	FacePair07	I am mostly certain this is the same person	Computer	B	No Mask	8	2	Same	Different	TRUE	Female	White	1985
S199	FacePair08	I am mostly certain this is the same person	Computer	B	No Mask	9	2	Same	Same	TRUE	Female	White	1985
S199	FacePair09	I am not sure	Computer	B	No Mask	10	0	Different	Same	TRUE	Female	White	1985
S199	FacePair10	I am mostly certain these are different people	Computer	B	No Mask	11	-2	Different	Different	TRUE	Female	White	1985
S199	FacePair11	I am mostly certain this is the same person	Computer	B	No Mask	12	2	Same	Different	TRUE	Female	White	1985
S199	FacePair12	I am mostly certain these are different people	Computer	B	No Mask	13	-2	Different	Same	TRUE	Female	White	1985
S199	FacePair13	I am absolutely certain this is the same person	Computer	B	No Mask	14	3	Same	Different	TRUE	Female	White	1985
S199	FacePair14	I am absolutely certain these are different people	Computer	B	No Mask	15	-3	Different	Same	TRUE	Female	White	1985
S200	FacePair01	I am slightly certain these are different people	Computer	A	Mask	2	-1	Same	Same	FALSE	Female	Other	1988
S200	FacePair02	I am mostly certain these are different people	Computer	A	Mask	3	-2	Different	Different	TRUE	Female	Other	1988
S200	FacePair03	I am slightly certain this is the same person	Computer	A	Mask	4	1	Same	Different	TRUE	Female	Other	1988
S200	FacePair04	I am mostly certain this is the same person	Computer	A	Mask	5	2	Different	Same	FALSE	Female	Other	1988
S200	FacePair05	I am mostly certain this is the same person	Computer	A	Mask	6	2	Different	Same	FALSE	Female	Other	1988
S200	FacePair06	I am mostly certain this is the same person	Computer	A	Mask	7	2	Same	Different	TRUE	Female	Other	1988
S200	FacePair07	I am slightly certain these are different people	Computer	A	Mask	8	-1	Same	Same	FALSE	Female	Other	1988
S200	FacePair08	I am not sure	Computer	A	Mask	9	0	Same	Different	FALSE	Female	Other	1988
S200	FacePair09	I am absolutely certain these are different people	Computer	A	Mask	10	-3	Different	Different	TRUE	Female	Other	1988
S200	FacePair10	I am mostly certain this is the same person	Computer	A	Mask	11	2	Different	Same	FALSE	Female	Other	1988
S200	FacePair11	I am mostly certain these are different people	Computer	A	Mask	12	-2	Same	Same	FALSE	Female	Other	1988
S200	FacePair12	I am slightly certain this is the same person	Computer	A	Mask	13	1	Different	Different	FALSE	Female	Other	1988
S200	FacePair13	I am absolutely certain this is the same person	Computer	A	Mask	14	3	Same	Same	TRUE	Female	Other	1988
S200	FacePair14	I am absolutely certain these are different people	Computer	A	Mask	15	-3	Different	Different	TRUE	Female	Other	1988
S201	FacePair01	I am absolutely certain these are different people	Computer	A	Mask	2	-3	Same	Same	FALSE	Male	White	1955
S201	FacePair02	I am mostly certain these are different people	Computer	A	Mask	3	-2	Different	Different	TRUE	Male	White	1955
S201	FacePair03	I am mostly certain this is the same person	Computer	A	Mask	4	2	Same	Different	TRUE	Male	White	1955
S201	FacePair04	I am mostly certain this is the same person	Computer	A	Mask	5	2	Different	Same	FALSE	Male	White	1955
S201	FacePair05	I am slightly certain these are different people	Computer	A	Mask	6	-1	Different	Same	TRUE	Male	White	1955
S201	FacePair06	I am slightly certain this is the same person	Computer	A	Mask	7	1	Same	Different	TRUE	Male	White	1955
S201	FacePair07	I am mostly certain this is the same person	Computer	A	Mask	8	2	Same	Same	TRUE	Male	White	1955
S201	FacePair08	I am slightly certain these are different people	Computer	A	Mask	9	-1	Same	Different	FALSE	Male	White	1955
S201	FacePair09	I am absolutely certain these are different people	Computer	A	Mask	10	-3	Different	Different	TRUE	Male	White	1955
S201	FacePair10	I am mostly certain this is the same person	Computer	A	Mask	11	2	Different	Same	FALSE	Male	White	1955
S201	FacePair11	I am mostly certain this is the same person	Computer	A	Mask	12	2	Same	Same	TRUE	Male	White	1955
S201	FacePair12	I am absolutely certain these are different people	Computer	A	Mask	13	-3	Different	Different	TRUE	Male	White	1955
S201	FacePair13	I am absolutely certain this is the same person	Computer	A	Mask	14	3	Same	Same	TRUE	Male	White	1955
S201	FacePair14	I am absolutely certain these are different people	Computer	A	Mask	15	-3	Different	Different	TRUE	Male	White	1955
S202	FacePair01	I am mostly certain this is the same person	Computer	A	No Mask	2	2	Same	Same	TRUE	Male	Other	2000
S202	FacePair02	I am absolutely certain these are different people	Computer	A	No Mask	3	-3	Different	Different	TRUE	Male	Other	2000
S202	FacePair03	I am mostly certain these are different people	Computer	A	No Mask	4	-2	Same	Different	FALSE	Male	Other	2000
S202	FacePair04	I am mostly certain these are different people	Computer	A	No Mask	5	-2	Different	Same	TRUE	Male	Other	2000
S202	FacePair05	I am mostly certain these are different people	Computer	A	No Mask	6	-2	Different	Same	TRUE	Male	Other	2000
S202	FacePair06	I am mostly certain this is the same person	Computer	A	No Mask	7	2	Same	Different	TRUE	Male	Other	2000
S202	FacePair07	I am mostly certain this is the same person	Computer	A	No Mask	8	2	Same	Same	TRUE	Male	Other	2000
S202	FacePair08	I am mostly certain this is the same person	Computer	A	No Mask	9	2	Same	Different	TRUE	Male	Other	2000
S202	FacePair09	I am mostly certain these are different people	Computer	A	No Mask	10	-2	Different	Different	TRUE	Male	Other	2000
S202	FacePair10	I am slightly certain this is the same person	Computer	A	No Mask	11	1	Different	Same	FALSE	Male	Other	2000
S202	FacePair11	I am absolutely certain this is the same person	Computer	A	No Mask	12	3	Same	Same	TRUE	Male	Other	2000
S202	FacePair12	I am absolutely certain these are different people	Computer	A	No Mask	13	-3	Different	Different	TRUE	Male	Other	2000
S202	FacePair13	I am absolutely certain this is the same person	Computer	A	No Mask	14	3	Same	Same	TRUE	Male	Other	2000
S202	FacePair14	I am absolutely certain these are different people	Computer	A	No Mask	15	-3	Different	Different	TRUE	Male	Other	2000
S203	FacePair01	I am mostly certain these are different people	Computer	B	Mask	2	-2	Same	Different	FALSE	Male	White	1960
S203	FacePair02	I am mostly certain these are different people	Computer	B	Mask	3	-2	Different	Same	TRUE	Male	White	1960
S203	FacePair03	I am not sure	Computer	B	Mask	4	0	Same	Same	FALSE	Male	White	1960
S203	FacePair04	I am mostly certain these are different people	Computer	B	Mask	5	-2	Different	Different	TRUE	Male	White	1960
S203	FacePair05	I am slightly certain these are different people	Computer	B	Mask	6	-1	Different	Different	TRUE	Male	White	1960
S203	FacePair06	I am slightly certain these are different people	Computer	B	Mask	7	-1	Same	Same	FALSE	Male	White	1960
S203	FacePair07	I am slightly certain this is the same person	Computer	B	Mask	8	1	Same	Different	TRUE	Male	White	1960
S203	FacePair08	I am slightly certain these are different people	Computer	B	Mask	9	-1	Same	Same	FALSE	Male	White	1960
S203	FacePair09	I am slightly certain these are different people	Computer	B	Mask	10	-1	Different	Same	TRUE	Male	White	1960
S203	FacePair10	I am slightly certain these are different people	Computer	B	Mask	11	-1	Different	Different	TRUE	Male	White	1960
S203	FacePair11	I am slightly certain this is the same person	Computer	B	Mask	12	1	Same	Different	TRUE	Male	White	1960
S203	FacePair12	I am slightly certain these are different people	Computer	B	Mask	13	-1	Different	Same	TRUE	Male	White	1960
S203	FacePair13	I am mostly certain this is the same person	Computer	B	Mask	14	2	Same	Different	TRUE	Male	White	1960
S203	FacePair14	I am absolutely certain these are different people	Computer	B	Mask	15	-3	Different	Same	TRUE	Male	White	1960
S204	FacePair01	I am slightly certain this is the same person	Computer	B	No Mask	2	1	Same	Different	TRUE	Male	Black	1972
S204	FacePair02	I am mostly certain these are different people	Computer	B	No Mask	3	-2	Different	Same	TRUE	Male	Black	1972
S204	FacePair03	I am mostly certain this is the same person	Computer	B	No Mask	4	2	Same	Same	TRUE	Male	Black	1972
S204	FacePair04	I am mostly certain these are different people	Computer	B	No Mask	5	-2	Different	Different	TRUE	Male	Black	1972
S204	FacePair05	I am mostly certain these are different people	Computer	B	No Mask	6	-2	Different	Different	TRUE	Male	Black	1972
S204	FacePair06	I am mostly certain this is the same person	Computer	B	No Mask	7	2	Same	Same	TRUE	Male	Black	1972
S204	FacePair07	I am slightly certain this is the same person	Computer	B	No Mask	8	1	Same	Different	TRUE	Male	Black	1972
S204	FacePair08	I am mostly certain this is the same person	Computer	B	No Mask	9	2	Same	Same	TRUE	Male	Black	1972
S204	FacePair09	I am slightly certain these are different people	Computer	B	No Mask	10	-1	Different	Same	TRUE	Male	Black	1972
S204	FacePair10	I am mostly certain these are different people	Computer	B	No Mask	11	-2	Different	Different	TRUE	Male	Black	1972
S204	FacePair11	I am mostly certain this is the same person	Computer	B	No Mask	12	2	Same	Different	TRUE	Male	Black	1972
S204	FacePair12	I am slightly certain this is the same person	Computer	B	No Mask	13	1	Different	Same	FALSE	Male	Black	1972
S204	FacePair13	I am mostly certain this is the same person	Computer	B	No Mask	14	2	Same	Different	TRUE	Male	Black	1972
S204	FacePair14	I am absolutely certain these are different people	Computer	B	No Mask	15	-3	Different	Same	TRUE	Male	Black	1972
S205	FacePair01	I am slightly certain this is the same person	Computer	A	No Mask	2	1	Same	Same	TRUE	Female	White	1989
S205	FacePair02	I am absolutely certain these are different people	Computer	A	No Mask	3	-3	Different	Different	TRUE	Female	White	1989
S205	FacePair03	I am mostly certain this is the same person	Computer	A	No Mask	4	2	Same	Different	TRUE	Female	White	1989
S205	FacePair04	I am absolutely certain these are different people	Computer	A	No Mask	5	-3	Different	Same	TRUE	Female	White	1989
S205	FacePair05	I am absolutely certain these are different people	Computer	A	No Mask	6	-3	Different	Same	TRUE	Female	White	1989
S205	FacePair06	I am mostly certain this is the same person	Computer	A	No Mask	7	2	Same	Different	TRUE	Female	White	1989
S205	FacePair07	I am mostly certain this is the same person	Computer	A	No Mask	8	2	Same	Same	TRUE	Female	White	1989
S205	FacePair08	I am mostly certain this is the same person	Computer	A	No Mask	9	2	Same	Different	TRUE	Female	White	1989
S205	FacePair09	I am absolutely certain these are different people	Computer	A	No Mask	10	-3	Different	Different	TRUE	Female	White	1989
S205	FacePair10	I am mostly certain these are different people	Computer	A	No Mask	11	-2	Different	Same	TRUE	Female	White	1989
S205	FacePair11	I am mostly certain this is the same person	Computer	A	No Mask	12	2	Same	Same	TRUE	Female	White	1989
S205	FacePair12	I am absolutely certain these are different people	Computer	A	No Mask	13	-3	Different	Different	TRUE	Female	White	1989
S205	FacePair13	I am absolutely certain this is the same person	Computer	A	No Mask	14	3	Same	Same	TRUE	Female	White	1989
S205	FacePair14	I am absolutely certain these are different people	Computer	A	No Mask	15	-3	Different	Different	TRUE	Female	White	1989
S206	FacePair01	I am mostly certain this is the same person	Computer	A	Mask	2	2	Same	Same	TRUE	Male	Other	1993
S206	FacePair02	I am mostly certain these are different people	Computer	A	Mask	3	-2	Different	Different	TRUE	Male	Other	1993
S206	FacePair03	I am absolutely certain this is the same person	Computer	A	Mask	4	3	Same	Different	TRUE	Male	Other	1993
S206	FacePair04	I am absolutely certain these are different people	Computer	A	Mask	5	-3	Different	Same	TRUE	Male	Other	1993
S206	FacePair05	I am absolutely certain these are different people	Computer	A	Mask	6	-3	Different	Same	TRUE	Male	Other	1993
S206	FacePair06	I am slightly certain this is the same person	Computer	A	Mask	7	1	Same	Different	TRUE	Male	Other	1993
S206	FacePair07	I am slightly certain this is the same person	Computer	A	Mask	8	1	Same	Same	TRUE	Male	Other	1993
S206	FacePair08	I am mostly certain this is the same person	Computer	A	Mask	9	2	Same	Different	TRUE	Male	Other	1993
S206	FacePair09	I am absolutely certain these are different people	Computer	A	Mask	10	-3	Different	Different	TRUE	Male	Other	1993
S206	FacePair10	I am slightly certain these are different people	Computer	A	Mask	11	-1	Different	Same	TRUE	Male	Other	1993
S206	FacePair11	I am absolutely certain this is the same person	Computer	A	Mask	12	3	Same	Same	TRUE	Male	Other	1993
S206	FacePair12	I am absolutely certain these are different people	Computer	A	Mask	13	-3	Different	Different	TRUE	Male	Other	1993
S206	FacePair13	I am absolutely certain this is the same person	Computer	A	Mask	14	3	Same	Same	TRUE	Male	Other	1993
S206	FacePair14	I am absolutely certain these are different people	Computer	A	Mask	15	-3	Different	Different	TRUE	Male	Other	1993
S207	FacePair01	I am slightly certain these are different people	Computer	B	No Mask	2	-1	Same	Different	FALSE	Female	White	1964
S207	FacePair02	I am mostly certain these are different people	Computer	B	No Mask	3	-2	Different	Same	TRUE	Female	White	1964
S207	FacePair03	I am slightly certain these are different people	Computer	B	No Mask	4	-1	Same	Same	FALSE	Female	White	1964
S207	FacePair04	I am mostly certain these are different people	Computer	B	No Mask	5	-2	Different	Different	TRUE	Female	White	1964
S207	FacePair05	I am absolutely certain these are different people	Computer	B	No Mask	6	-3	Different	Different	TRUE	Female	White	1964
S207	FacePair06	I am not sure	Computer	B	No Mask	7	0	Same	Same	FALSE	Female	White	1964
S207	FacePair07	I am not sure	Computer	B	No Mask	8	0	Same	Different	FALSE	Female	White	1964
S207	FacePair08	I am slightly certain this is the same person	Computer	B	No Mask	9	1	Same	Same	TRUE	Female	White	1964
S207	FacePair09	I am mostly certain these are different people	Computer	B	No Mask	10	-2	Different	Same	TRUE	Female	White	1964
S207	FacePair10	I am slightly certain these are different people	Computer	B	No Mask	11	-1	Different	Different	TRUE	Female	White	1964
S207	FacePair11	I am slightly certain this is the same person	Computer	B	No Mask	12	1	Same	Different	TRUE	Female	White	1964
S207	FacePair12	I am mostly certain these are different people	Computer	B	No Mask	13	-2	Different	Same	TRUE	Female	White	1964
S207	FacePair13	I am absolutely certain this is the same person	Computer	B	No Mask	14	3	Same	Different	TRUE	Female	White	1964
S207	FacePair14	I am absolutely certain these are different people	Computer	B	No Mask	15	-3	Different	Same	TRUE	Female	White	1964
S208	FacePair01	I am mostly certain this is the same person	Computer	A	No Mask	2	2	Same	Same	TRUE	Female	White	1969
S208	FacePair02	I am mostly certain these are different people	Computer	A	No Mask	3	-2	Different	Different	TRUE	Female	White	1969
S208	FacePair03	I am mostly certain these are different people	Computer	A	No Mask	4	-2	Same	Different	FALSE	Female	White	1969
S208	FacePair04	I am slightly certain these are different people	Computer	A	No Mask	5	-1	Different	Same	TRUE	Female	White	1969
S208	FacePair05	I am slightly certain these are different people	Computer	A	No Mask	6	-1	Different	Same	TRUE	Female	White	1969
S208	FacePair06	I am mostly certain this is the same person	Computer	A	No Mask	7	2	Same	Different	TRUE	Female	White	1969
S208	FacePair07	I am mostly certain this is the same person	Computer	A	No Mask	8	2	Same	Same	TRUE	Female	White	1969
S208	FacePair08	I am mostly certain this is the same person	Computer	A	No Mask	9	2	Same	Different	TRUE	Female	White	1969
S208	FacePair09	I am slightly certain these are different people	Computer	A	No Mask	10	-1	Different	Different	TRUE	Female	White	1969
S208	FacePair10	I am mostly certain this is the same person	Computer	A	No Mask	11	2	Different	Same	FALSE	Female	White	1969
S208	FacePair11	I am mostly certain this is the same person	Computer	A	No Mask	12	2	Same	Same	TRUE	Female	White	1969
S208	FacePair12	I am mostly certain these are different people	Computer	A	No Mask	13	-2	Different	Different	TRUE	Female	White	1969
S208	FacePair13	I am mostly certain this is the same person	Computer	A	No Mask	14	2	Same	Same	TRUE	Female	White	1969
S208	FacePair14	I am absolutely certain these are different people	Computer	A	No Mask	15	-3	Different	Different	TRUE	Female	White	1969
S209	FacePair01	I am mostly certain these are different people	Computer	B	Mask	2	-2	Same	Different	FALSE	Male	White	1963
S209	FacePair02	I am not sure	Computer	B	Mask	3	0	Different	Same	TRUE	Male	White	1963
S209	FacePair03	I am not sure	Computer	B	Mask	4	0	Same	Same	FALSE	Male	White	1963
S209	FacePair04	I am slightly certain this is the same person	Computer	B	Mask	5	1	Different	Different	FALSE	Male	White	1963
S209	FacePair05	I am absolutely certain these are different people	Computer	B	Mask	6	-3	Different	Different	TRUE	Male	White	1963
S209	FacePair06	I am not sure	Computer	B	Mask	7	0	Same	Same	FALSE	Male	White	1963
S209	FacePair07	I am not sure	Computer	B	Mask	8	0	Same	Different	FALSE	Male	White	1963
S209	FacePair08	I am slightly certain these are different people	Computer	B	Mask	9	-1	Same	Same	FALSE	Male	White	1963
S209	FacePair09	I am absolutely certain these are different people	Computer	B	Mask	10	-3	Different	Same	TRUE	Male	White	1963
S209	FacePair10	I am not sure	Computer	B	Mask	11	0	Different	Different	TRUE	Male	White	1963
S209	FacePair11	I am not sure	Computer	B	Mask	12	0	Same	Different	FALSE	Male	White	1963
S209	FacePair12	I am absolutely certain these are different people	Computer	B	Mask	13	-3	Different	Same	TRUE	Male	White	1963
S209	FacePair13	I am absolutely certain this is the same person	Computer	B	Mask	14	3	Same	Different	TRUE	Male	White	1963
S209	FacePair14	I am absolutely certain these are different people	Computer	B	Mask	15	-3	Different	Same	TRUE	Male	White	1963
S210	FacePair01	I am mostly certain these are different people	Control	Control	No Mask	2	-2	Same	None	FALSE	Male	Black	1963
S210	FacePair02	I am slightly certain these are different people	Control	Control	No Mask	3	-1	Different	None	TRUE	Male	Black	1963
S210	FacePair03	I am absolutely certain these are different people	Control	Control	No Mask	4	-3	Same	None	FALSE	Male	Black	1963
S210	FacePair04	I am not sure	Control	Control	No Mask	5	0	Different	None	TRUE	Male	Black	1963
S210	FacePair05	I am mostly certain these are different people	Control	Control	No Mask	6	-2	Different	None	TRUE	Male	Black	1963
S210	FacePair06	I am slightly certain this is the same person	Control	Control	No Mask	7	1	Same	None	TRUE	Male	Black	1963
S210	FacePair07	I am mostly certain these are different people	Control	Control	No Mask	8	-2	Same	None	FALSE	Male	Black	1963
S210	FacePair08	I am slightly certain this is the same person	Control	Control	No Mask	9	1	Same	None	TRUE	Male	Black	1963
S210	FacePair09	I am absolutely certain these are different people	Control	Control	No Mask	10	-3	Different	None	TRUE	Male	Black	1963
S210	FacePair10	I am mostly certain this is the same person	Control	Control	No Mask	11	2	Different	None	FALSE	Male	Black	1963
S210	FacePair11	I am absolutely certain this is the same person	Control	Control	No Mask	12	3	Same	None	TRUE	Male	Black	1963
S210	FacePair12	I am mostly certain these are different people	Control	Control	No Mask	13	-2	Different	None	TRUE	Male	Black	1963
S210	FacePair13	I am absolutely certain this is the same person	Control	Control	No Mask	14	3	Same	None	TRUE	Male	Black	1963
S210	FacePair14	I am absolutely certain these are different people	Control	Control	No Mask	15	-3	Different	None	TRUE	Male	Black	1963
S211	FacePair01	I am absolutely certain these are different people	Computer	B	Mask	2	-3	Same	Different	FALSE	Female	Other	1964
S211	FacePair02	I am slightly certain these are different people	Computer	B	Mask	3	-1	Different	Same	TRUE	Female	Other	1964
S211	FacePair03	I am slightly certain this is the same person	Computer	B	Mask	4	1	Same	Same	TRUE	Female	Other	1964
S211	FacePair04	I am not sure	Computer	B	Mask	5	0	Different	Different	TRUE	Female	Other	1964
S211	FacePair05	I am absolutely certain this is the same person	Computer	B	Mask	6	3	Different	Different	FALSE	Female	Other	1964
S211	FacePair06	I am slightly certain this is the same person	Computer	B	Mask	7	1	Same	Same	TRUE	Female	Other	1964
S211	FacePair07	I am slightly certain this is the same person	Computer	B	Mask	8	1	Same	Different	TRUE	Female	Other	1964
S211	FacePair08	I am absolutely certain this is the same person	Computer	B	Mask	9	3	Same	Same	TRUE	Female	Other	1964
S211	FacePair09	I am absolutely certain these are different people	Computer	B	Mask	10	-3	Different	Same	TRUE	Female	Other	1964
S211	FacePair10	I am mostly certain this is the same person	Computer	B	Mask	11	2	Different	Different	FALSE	Female	Other	1964
S211	FacePair11	I am absolutely certain this is the same person	Computer	B	Mask	12	3	Same	Different	TRUE	Female	Other	1964
S211	FacePair12	I am mostly certain these are different people	Computer	B	Mask	13	-2	Different	Same	TRUE	Female	Other	1964
S211	FacePair13	I am absolutely certain this is the same person	Computer	B	Mask	14	3	Same	Different	TRUE	Female	Other	1964
S211	FacePair14	I am absolutely certain these are different people	Computer	B	Mask	15	-3	Different	Same	TRUE	Female	Other	1964
S212	FacePair01	I am absolutely certain these are different people	Control	Control	No Mask	2	-3	Same	None	FALSE	Female	Black	1955
S212	FacePair02	I am absolutely certain these are different people	Control	Control	No Mask	3	-3	Different	None	TRUE	Female	Black	1955
S212	FacePair03	I am slightly certain this is the same person	Control	Control	No Mask	4	1	Same	None	TRUE	Female	Black	1955
S212	FacePair04	I am absolutely certain these are different people	Control	Control	No Mask	5	-3	Different	None	TRUE	Female	Black	1955
S212	FacePair05	I am absolutely certain these are different people	Control	Control	No Mask	6	-3	Different	None	TRUE	Female	Black	1955
S212	FacePair06	I am slightly certain this is the same person	Control	Control	No Mask	7	1	Same	None	TRUE	Female	Black	1955
S212	FacePair07	I am slightly certain this is the same person	Control	Control	No Mask	8	1	Same	None	TRUE	Female	Black	1955
S212	FacePair08	I am absolutely certain this is the same person	Control	Control	No Mask	9	3	Same	None	TRUE	Female	Black	1955
S212	FacePair09	I am mostly certain this is the same person	Control	Control	No Mask	10	2	Different	None	FALSE	Female	Black	1955
S212	FacePair10	I am mostly certain these are different people	Control	Control	No Mask	11	-2	Different	None	TRUE	Female	Black	1955
S212	FacePair11	I am absolutely certain this is the same person	Control	Control	No Mask	12	3	Same	None	TRUE	Female	Black	1955
S212	FacePair12	I am mostly certain this is the same person	Control	Control	No Mask	13	2	Different	None	FALSE	Female	Black	1955
S212	FacePair13	I am absolutely certain this is the same person	Control	Control	No Mask	14	3	Same	None	TRUE	Female	Black	1955
S212	FacePair14	I am absolutely certain these are different people	Control	Control	No Mask	15	-3	Different	None	TRUE	Female	Black	1955
S213	FacePair01	I am absolutely certain these are different people	Computer	B	Mask	2	-3	Same	Different	FALSE	Male	White	1958
S213	FacePair02	I am absolutely certain these are different people	Computer	B	Mask	3	-3	Different	Same	TRUE	Male	White	1958
S213	FacePair03	I am slightly certain this is the same person	Computer	B	Mask	4	1	Same	Same	TRUE	Male	White	1958
S213	FacePair04	I am absolutely certain these are different people	Computer	B	Mask	5	-3	Different	Different	TRUE	Male	White	1958
S213	FacePair05	I am absolutely certain these are different people	Computer	B	Mask	6	-3	Different	Different	TRUE	Male	White	1958
S213	FacePair06	I am mostly certain these are different people	Computer	B	Mask	7	-2	Same	Same	FALSE	Male	White	1958
S213	FacePair07	I am slightly certain this is the same person	Computer	B	Mask	8	1	Same	Different	TRUE	Male	White	1958
S213	FacePair08	I am slightly certain these are different people	Computer	B	Mask	9	-1	Same	Same	FALSE	Male	White	1958
S213	FacePair09	I am absolutely certain these are different people	Computer	B	Mask	10	-3	Different	Same	TRUE	Male	White	1958
S213	FacePair10	I am slightly certain this is the same person	Computer	B	Mask	11	1	Different	Different	FALSE	Male	White	1958
S213	FacePair11	I am mostly certain this is the same person	Computer	B	Mask	12	2	Same	Different	TRUE	Male	White	1958
S213	FacePair12	I am absolutely certain these are different people	Computer	B	Mask	13	-3	Different	Same	TRUE	Male	White	1958
S213	FacePair13	I am absolutely certain this is the same person	Computer	B	Mask	14	3	Same	Different	TRUE	Male	White	1958
S213	FacePair14	I am absolutely certain these are different people	Computer	B	Mask	15	-3	Different	Same	TRUE	Male	White	1958
S214	FacePair01	I am slightly certain these are different people	Control	Control	No Mask	2	-1	Same	None	FALSE	Male	White	1991
S214	FacePair02	I am slightly certain this is the same person	Control	Control	No Mask	3	1	Different	None	FALSE	Male	White	1991
S214	FacePair03	I am mostly certain this is the same person	Control	Control	No Mask	4	2	Same	None	TRUE	Male	White	1991
S214	FacePair04	I am slightly certain this is the same person	Control	Control	No Mask	5	1	Different	None	FALSE	Male	White	1991
S214	FacePair05	I am slightly certain this is the same person	Control	Control	No Mask	6	1	Different	None	FALSE	Male	White	1991
S214	FacePair06	I am slightly certain this is the same person	Control	Control	No Mask	7	1	Same	None	TRUE	Male	White	1991
S214	FacePair07	I am slightly certain this is the same person	Control	Control	No Mask	8	1	Same	None	TRUE	Male	White	1991
S214	FacePair08	I am slightly certain this is the same person	Control	Control	No Mask	9	1	Same	None	TRUE	Male	White	1991
S214	FacePair09	I am slightly certain this is the same person	Control	Control	No Mask	10	1	Different	None	FALSE	Male	White	1991
S214	FacePair10	I am slightly certain these are different people	Control	Control	No Mask	11	-1	Different	None	TRUE	Male	White	1991
S214	FacePair11	I am slightly certain this is the same person	Control	Control	No Mask	12	1	Same	None	TRUE	Male	White	1991
S214	FacePair12	I am slightly certain these are different people	Control	Control	No Mask	13	-1	Different	None	TRUE	Male	White	1991
S214	FacePair13	I am not sure	Control	Control	No Mask	14	0	Same	None	FALSE	Male	White	1991
S214	FacePair14	I am absolutely certain these are different people	Control	Control	No Mask	15	-3	Different	None	TRUE	Male	White	1991
S215	FacePair01	I am slightly certain these are different people	Control	Control	No Mask	2	-1	Same	None	FALSE	Male	Black	2001
S215	FacePair02	I am mostly certain this is the same person	Control	Control	No Mask	3	2	Different	None	FALSE	Male	Black	2001
S215	FacePair03	I am slightly certain this is the same person	Control	Control	No Mask	4	1	Same	None	TRUE	Male	Black	2001
S215	FacePair04	I am mostly certain these are different people	Control	Control	No Mask	5	-2	Different	None	TRUE	Male	Black	2001
S215	FacePair05	I am absolutely certain this is the same person	Control	Control	No Mask	6	3	Different	None	FALSE	Male	Black	2001
S215	FacePair06	I am mostly certain this is the same person	Control	Control	No Mask	7	2	Same	None	TRUE	Male	Black	2001
S215	FacePair07	I am slightly certain this is the same person	Control	Control	No Mask	8	1	Same	None	TRUE	Male	Black	2001
S215	FacePair08	I am absolutely certain this is the same person	Control	Control	No Mask	9	3	Same	None	TRUE	Male	Black	2001
S215	FacePair09	I am slightly certain these are different people	Control	Control	No Mask	10	-1	Different	None	TRUE	Male	Black	2001
S215	FacePair10	I am slightly certain this is the same person	Control	Control	No Mask	11	1	Different	None	FALSE	Male	Black	2001
S215	FacePair11	I am absolutely certain this is the same person	Control	Control	No Mask	12	3	Same	None	TRUE	Male	Black	2001
S215	FacePair12	I am slightly certain this is the same person	Control	Control	No Mask	13	1	Different	None	FALSE	Male	Black	2001
S215	FacePair13	I am absolutely certain this is the same person	Control	Control	No Mask	14	3	Same	None	TRUE	Male	Black	2001
S215	FacePair14	I am absolutely certain these are different people	Control	Control	No Mask	15	-3	Different	None	TRUE	Male	Black	2001
S216	FacePair01	I am mostly certain this is the same person	Computer	A	Mask	2	2	Same	Same	TRUE	Female	Black	1976
S216	FacePair02	I am absolutely certain these are different people	Computer	A	Mask	3	-3	Different	Different	TRUE	Female	Black	1976
S216	FacePair03	I am mostly certain this is the same person	Computer	A	Mask	4	2	Same	Different	TRUE	Female	Black	1976
S216	FacePair04	I am mostly certain these are different people	Computer	A	Mask	5	-2	Different	Same	TRUE	Female	Black	1976
S216	FacePair05	I am mostly certain this is the same person	Computer	A	Mask	6	2	Different	Same	FALSE	Female	Black	1976
S216	FacePair06	I am mostly certain this is the same person	Computer	A	Mask	7	2	Same	Different	TRUE	Female	Black	1976
S216	FacePair07	I am mostly certain this is the same person	Computer	A	Mask	8	2	Same	Same	TRUE	Female	Black	1976
S216	FacePair08	I am mostly certain this is the same person	Computer	A	Mask	9	2	Same	Different	TRUE	Female	Black	1976
S216	FacePair09	I am absolutely certain these are different people	Computer	A	Mask	10	-3	Different	Different	TRUE	Female	Black	1976
S216	FacePair10	I am mostly certain this is the same person	Computer	A	Mask	11	2	Different	Same	FALSE	Female	Black	1976
S216	FacePair11	I am mostly certain this is the same person	Computer	A	Mask	12	2	Same	Same	TRUE	Female	Black	1976
S216	FacePair12	I am mostly certain these are different people	Computer	A	Mask	13	-2	Different	Different	TRUE	Female	Black	1976
S216	FacePair13	I am absolutely certain this is the same person	Computer	A	Mask	14	3	Same	Same	TRUE	Female	Black	1976
S216	FacePair14	I am absolutely certain these are different people	Computer	A	Mask	15	-3	Different	Different	TRUE	Female	Black	1976
S217	FacePair01	I am mostly certain this is the same person	Computer	A	No Mask	2	2	Same	Same	TRUE	Male	White	1985
S217	FacePair02	I am absolutely certain these are different people	Computer	A	No Mask	3	-3	Different	Different	TRUE	Male	White	1985
S217	FacePair03	I am absolutely certain this is the same person	Computer	A	No Mask	4	3	Same	Different	TRUE	Male	White	1985
S217	FacePair04	I am mostly certain these are different people	Computer	A	No Mask	5	-2	Different	Same	TRUE	Male	White	1985
S217	FacePair05	I am slightly certain this is the same person	Computer	A	No Mask	6	1	Different	Same	FALSE	Male	White	1985
S217	FacePair06	I am mostly certain this is the same person	Computer	A	No Mask	7	2	Same	Different	TRUE	Male	White	1985
S217	FacePair07	I am absolutely certain this is the same person	Computer	A	No Mask	8	3	Same	Same	TRUE	Male	White	1985
S217	FacePair08	I am mostly certain this is the same person	Computer	A	No Mask	9	2	Same	Different	TRUE	Male	White	1985
S217	FacePair09	I am mostly certain these are different people	Computer	A	No Mask	10	-2	Different	Different	TRUE	Male	White	1985
S217	FacePair10	I am slightly certain these are different people	Computer	A	No Mask	11	-1	Different	Same	TRUE	Male	White	1985
S217	FacePair11	I am absolutely certain this is the same person	Computer	A	No Mask	12	3	Same	Same	TRUE	Male	White	1985
S217	FacePair12	I am mostly certain these are different people	Computer	A	No Mask	13	-2	Different	Different	TRUE	Male	White	1985
S217	FacePair13	I am absolutely certain this is the same person	Computer	A	No Mask	14	3	Same	Same	TRUE	Male	White	1985
S217	FacePair14	I am absolutely certain these are different people	Computer	A	No Mask	15	-3	Different	Different	TRUE	Male	White	1985
S218	FacePair01	I am slightly certain this is the same person	Computer	A	No Mask	2	1	Same	Same	TRUE	Female	Other	1986
S218	FacePair02	I am slightly certain this is the same person	Computer	A	No Mask	3	1	Different	Different	FALSE	Female	Other	1986
S218	FacePair03	I am mostly certain this is the same person	Computer	A	No Mask	4	2	Same	Different	TRUE	Female	Other	1986
S218	FacePair04	I am mostly certain these are different people	Computer	A	No Mask	5	-2	Different	Same	TRUE	Female	Other	1986
S218	FacePair05	I am slightly certain these are different people	Computer	A	No Mask	6	-1	Different	Same	TRUE	Female	Other	1986
S218	FacePair06	I am not sure	Computer	A	No Mask	7	0	Same	Different	FALSE	Female	Other	1986
S218	FacePair07	I am mostly certain this is the same person	Computer	A	No Mask	8	2	Same	Same	TRUE	Female	Other	1986
S218	FacePair08	I am slightly certain this is the same person	Computer	A	No Mask	9	1	Same	Different	TRUE	Female	Other	1986
S218	FacePair09	I am absolutely certain these are different people	Computer	A	No Mask	10	-3	Different	Different	TRUE	Female	Other	1986
S218	FacePair10	I am slightly certain these are different people	Computer	A	No Mask	11	-1	Different	Same	TRUE	Female	Other	1986
S218	FacePair11	I am absolutely certain these are different people	Computer	A	No Mask	12	-3	Same	Same	FALSE	Female	Other	1986
S218	FacePair12	I am slightly certain this is the same person	Computer	A	No Mask	13	1	Different	Different	FALSE	Female	Other	1986
S218	FacePair13	I am absolutely certain this is the same person	Computer	A	No Mask	14	3	Same	Same	TRUE	Female	Other	1986
S218	FacePair14	I am absolutely certain these are different people	Computer	A	No Mask	15	-3	Different	Different	TRUE	Female	Other	1986
S219	FacePair01	I am slightly certain these are different people	Computer	B	No Mask	2	-1	Same	Different	FALSE	Male	Other	1992
S219	FacePair02	I am mostly certain these are different people	Computer	B	No Mask	3	-2	Different	Same	TRUE	Male	Other	1992
S219	FacePair03	I am mostly certain this is the same person	Computer	B	No Mask	4	2	Same	Same	TRUE	Male	Other	1992
S219	FacePair04	I am mostly certain this is the same person	Computer	B	No Mask	5	2	Different	Different	FALSE	Male	Other	1992
S219	FacePair05	I am absolutely certain these are different people	Computer	B	No Mask	6	-3	Different	Different	TRUE	Male	Other	1992
S219	FacePair06	I am slightly certain this is the same person	Computer	B	No Mask	7	1	Same	Same	TRUE	Male	Other	1992
S219	FacePair07	I am absolutely certain these are different people	Computer	B	No Mask	8	-3	Same	Different	FALSE	Male	Other	1992
S219	FacePair08	I am slightly certain these are different people	Computer	B	No Mask	9	-1	Same	Same	FALSE	Male	Other	1992
S219	FacePair09	I am mostly certain these are different people	Computer	B	No Mask	10	-2	Different	Same	TRUE	Male	Other	1992
S219	FacePair10	I am slightly certain this is the same person	Computer	B	No Mask	11	1	Different	Different	FALSE	Male	Other	1992
S219	FacePair11	I am absolutely certain this is the same person	Computer	B	No Mask	12	3	Same	Different	TRUE	Male	Other	1992
S219	FacePair12	I am mostly certain these are different people	Computer	B	No Mask	13	-2	Different	Same	TRUE	Male	Other	1992
S219	FacePair13	I am absolutely certain this is the same person	Computer	B	No Mask	14	3	Same	Different	TRUE	Male	Other	1992
S219	FacePair14	I am absolutely certain these are different people	Computer	B	No Mask	15	-3	Different	Same	TRUE	Male	Other	1992
S220	FacePair01	I am slightly certain this is the same person	Control	Control	No Mask	2	1	Same	None	TRUE	Male	White	1988
S220	FacePair02	I am slightly certain these are different people	Control	Control	No Mask	3	-1	Different	None	TRUE	Male	White	1988
S220	FacePair03	I am slightly certain this is the same person	Control	Control	No Mask	4	1	Same	None	TRUE	Male	White	1988
S220	FacePair04	I am mostly certain these are different people	Control	Control	No Mask	5	-2	Different	None	TRUE	Male	White	1988
S220	FacePair05	I am mostly certain these are different people	Control	Control	No Mask	6	-2	Different	None	TRUE	Male	White	1988
S220	FacePair06	I am slightly certain this is the same person	Control	Control	No Mask	7	1	Same	None	TRUE	Male	White	1988
S220	FacePair07	I am slightly certain this is the same person	Control	Control	No Mask	8	1	Same	None	TRUE	Male	White	1988
S220	FacePair08	I am not sure	Control	Control	No Mask	9	0	Same	None	FALSE	Male	White	1988
S220	FacePair09	I am mostly certain these are different people	Control	Control	No Mask	10	-2	Different	None	TRUE	Male	White	1988
S220	FacePair10	I am mostly certain these are different people	Control	Control	No Mask	11	-2	Different	None	TRUE	Male	White	1988
S220	FacePair11	I am not sure	Control	Control	No Mask	12	0	Same	None	FALSE	Male	White	1988
S220	FacePair12	I am slightly certain these are different people	Control	Control	No Mask	13	-1	Different	None	TRUE	Male	White	1988
S220	FacePair13	I am absolutely certain this is the same person	Control	Control	No Mask	14	3	Same	None	TRUE	Male	White	1988
S220	FacePair14	I am absolutely certain these are different people	Control	Control	No Mask	15	-3	Different	None	TRUE	Male	White	1988
S221	FacePair01	I am slightly certain these are different people	Computer	B	No Mask	2	-1	Same	Different	FALSE	Female	Other	1970
S221	FacePair02	I am mostly certain these are different people	Computer	B	No Mask	3	-2	Different	Same	TRUE	Female	Other	1970
S221	FacePair03	I am slightly certain this is the same person	Computer	B	No Mask	4	1	Same	Same	TRUE	Female	Other	1970
S221	FacePair04	I am mostly certain these are different people	Computer	B	No Mask	5	-2	Different	Different	TRUE	Female	Other	1970
S221	FacePair05	I am slightly certain this is the same person	Computer	B	No Mask	6	1	Different	Different	FALSE	Female	Other	1970
S221	FacePair06	I am slightly certain this is the same person	Computer	B	No Mask	7	1	Same	Same	TRUE	Female	Other	1970
S221	FacePair07	I am slightly certain this is the same person	Computer	B	No Mask	8	1	Same	Different	TRUE	Female	Other	1970
S221	FacePair08	I am mostly certain this is the same person	Computer	B	No Mask	9	2	Same	Same	TRUE	Female	Other	1970
S221	FacePair09	I am absolutely certain these are different people	Computer	B	No Mask	10	-3	Different	Same	TRUE	Female	Other	1970
S221	FacePair10	I am mostly certain these are different people	Computer	B	No Mask	11	-2	Different	Different	TRUE	Female	Other	1970
S221	FacePair11	I am absolutely certain this is the same person	Computer	B	No Mask	12	3	Same	Different	TRUE	Female	Other	1970
S221	FacePair12	I am absolutely certain these are different people	Computer	B	No Mask	13	-3	Different	Same	TRUE	Female	Other	1970
S221	FacePair13	I am absolutely certain this is the same person	Computer	B	No Mask	14	3	Same	Different	TRUE	Female	Other	1970
S221	FacePair14	I am absolutely certain these are different people	Computer	B	No Mask	15	-3	Different	Same	TRUE	Female	Other	1970
S222	FacePair01	I am absolutely certain these are different people	Computer	A	Mask	2	-3	Same	Same	FALSE	Female	Other	1980
S222	FacePair02	I am absolutely certain these are different people	Computer	A	Mask	3	-3	Different	Different	TRUE	Female	Other	1980
S222	FacePair03	I am slightly certain this is the same person	Computer	A	Mask	4	1	Same	Different	TRUE	Female	Other	1980
S222	FacePair04	I am mostly certain these are different people	Computer	A	Mask	5	-2	Different	Same	TRUE	Female	Other	1980
S222	FacePair05	I am absolutely certain these are different people	Computer	A	Mask	6	-3	Different	Same	TRUE	Female	Other	1980
S222	FacePair06	I am slightly certain this is the same person	Computer	A	Mask	7	1	Same	Different	TRUE	Female	Other	1980
S222	FacePair07	I am slightly certain this is the same person	Computer	A	Mask	8	1	Same	Same	TRUE	Female	Other	1980
S222	FacePair08	I am mostly certain this is the same person	Computer	A	Mask	9	2	Same	Different	TRUE	Female	Other	1980
S222	FacePair09	I am absolutely certain these are different people	Computer	A	Mask	10	-3	Different	Different	TRUE	Female	Other	1980
S222	FacePair10	I am slightly certain this is the same person	Computer	A	Mask	11	1	Different	Same	FALSE	Female	Other	1980
S222	FacePair11	I am absolutely certain this is the same person	Computer	A	Mask	12	3	Same	Same	TRUE	Female	Other	1980
S222	FacePair12	I am absolutely certain these are different people	Computer	A	Mask	13	-3	Different	Different	TRUE	Female	Other	1980
S222	FacePair13	I am mostly certain this is the same person	Computer	A	Mask	14	2	Same	Same	TRUE	Female	Other	1980
S222	FacePair14	I am absolutely certain these are different people	Computer	A	Mask	15	-3	Different	Different	TRUE	Female	Other	1980
S223	FacePair01	I am absolutely certain these are different people	Control	Control	No Mask	2	-3	Same	None	FALSE	Female	Other	1968
S223	FacePair02	I am absolutely certain these are different people	Control	Control	No Mask	3	-3	Different	None	TRUE	Female	Other	1968
S223	FacePair03	I am absolutely certain this is the same person	Control	Control	No Mask	4	3	Same	None	TRUE	Female	Other	1968
S223	FacePair04	I am absolutely certain these are different people	Control	Control	No Mask	5	-3	Different	None	TRUE	Female	Other	1968
S223	FacePair05	I am absolutely certain these are different people	Control	Control	No Mask	6	-3	Different	None	TRUE	Female	Other	1968
S223	FacePair06	I am absolutely certain this is the same person	Control	Control	No Mask	7	3	Same	None	TRUE	Female	Other	1968
S223	FacePair07	I am absolutely certain this is the same person	Control	Control	No Mask	8	3	Same	None	TRUE	Female	Other	1968
S223	FacePair08	I am absolutely certain this is the same person	Control	Control	No Mask	9	3	Same	None	TRUE	Female	Other	1968
S223	FacePair09	I am absolutely certain these are different people	Control	Control	No Mask	10	-3	Different	None	TRUE	Female	Other	1968
S223	FacePair10	I am absolutely certain these are different people	Control	Control	No Mask	11	-3	Different	None	TRUE	Female	Other	1968
S223	FacePair11	I am absolutely certain this is the same person	Control	Control	No Mask	12	3	Same	None	TRUE	Female	Other	1968
S223	FacePair12	I am absolutely certain these are different people	Control	Control	No Mask	13	-3	Different	None	TRUE	Female	Other	1968
S223	FacePair13	I am absolutely certain this is the same person	Control	Control	No Mask	14	3	Same	None	TRUE	Female	Other	1968
S223	FacePair14	I am absolutely certain these are different people	Control	Control	No Mask	15	-3	Different	None	TRUE	Female	Other	1968
S224	FacePair01	I am mostly certain these are different people	Control	Control	No Mask	2	-2	Same	None	FALSE	Male	Black	1978
S224	FacePair02	I am mostly certain these are different people	Control	Control	No Mask	3	-2	Different	None	TRUE	Male	Black	1978
S224	FacePair03	I am mostly certain these are different people	Control	Control	No Mask	4	-2	Same	None	FALSE	Male	Black	1978
S224	FacePair04	I am mostly certain these are different people	Control	Control	No Mask	5	-2	Different	None	TRUE	Male	Black	1978
S224	FacePair05	I am mostly certain these are different people	Control	Control	No Mask	6	-2	Different	None	TRUE	Male	Black	1978
S224	FacePair06	I am mostly certain these are different people	Control	Control	No Mask	7	-2	Same	None	FALSE	Male	Black	1978
S224	FacePair07	I am mostly certain these are different people	Control	Control	No Mask	8	-2	Same	None	FALSE	Male	Black	1978
S224	FacePair08	I am slightly certain these are different people	Control	Control	No Mask	9	-1	Same	None	FALSE	Male	Black	1978
S224	FacePair09	I am mostly certain these are different people	Control	Control	No Mask	10	-2	Different	None	TRUE	Male	Black	1978
S224	FacePair10	I am mostly certain these are different people	Control	Control	No Mask	11	-2	Different	None	TRUE	Male	Black	1978
S224	FacePair11	I am slightly certain this is the same person	Control	Control	No Mask	12	1	Same	None	TRUE	Male	Black	1978
S224	FacePair12	I am slightly certain these are different people	Control	Control	No Mask	13	-1	Different	None	TRUE	Male	Black	1978
S224	FacePair13	I am absolutely certain this is the same person	Control	Control	No Mask	14	3	Same	None	TRUE	Male	Black	1978
S224	FacePair14	I am absolutely certain these are different people	Control	Control	No Mask	15	-3	Different	None	TRUE	Male	Black	1978
S225	FacePair01	I am mostly certain these are different people	Computer	B	Mask	2	-2	Same	Different	FALSE	Female	White	1963
S225	FacePair02	I am mostly certain this is the same person	Computer	B	Mask	3	2	Different	Same	FALSE	Female	White	1963
S225	FacePair03	I am mostly certain this is the same person	Computer	B	Mask	4	2	Same	Same	TRUE	Female	White	1963
S225	FacePair04	I am mostly certain this is the same person	Computer	B	Mask	5	2	Different	Different	FALSE	Female	White	1963
S225	FacePair05	I am mostly certain these are different people	Computer	B	Mask	6	-2	Different	Different	TRUE	Female	White	1963
S225	FacePair06	I am slightly certain these are different people	Computer	B	Mask	7	-1	Same	Same	FALSE	Female	White	1963
S225	FacePair07	I am mostly certain this is the same person	Computer	B	Mask	8	2	Same	Different	TRUE	Female	White	1963
S225	FacePair08	I am mostly certain this is the same person	Computer	B	Mask	9	2	Same	Same	TRUE	Female	White	1963
S225	FacePair09	I am mostly certain this is the same person	Computer	B	Mask	10	2	Different	Same	FALSE	Female	White	1963
S225	FacePair10	I am mostly certain these are different people	Computer	B	Mask	11	-2	Different	Different	TRUE	Female	White	1963
S225	FacePair11	I am mostly certain this is the same person	Computer	B	Mask	12	2	Same	Different	TRUE	Female	White	1963
S225	FacePair12	I am mostly certain this is the same person	Computer	B	Mask	13	2	Different	Same	FALSE	Female	White	1963
S225	FacePair13	I am absolutely certain this is the same person	Computer	B	Mask	14	3	Same	Different	TRUE	Female	White	1963
S225	FacePair14	I am absolutely certain these are different people	Computer	B	Mask	15	-3	Different	Same	TRUE	Female	White	1963
S226	FacePair01	I am absolutely certain these are different people	Computer	B	No Mask	2	-3	Same	Different	FALSE	Male	White	1964
S226	FacePair02	I am absolutely certain these are different people	Computer	B	No Mask	3	-3	Different	Same	TRUE	Male	White	1964
S226	FacePair03	I am absolutely certain these are different people	Computer	B	No Mask	4	-3	Same	Same	FALSE	Male	White	1964
S226	FacePair04	I am mostly certain these are different people	Computer	B	No Mask	5	-2	Different	Different	TRUE	Male	White	1964
S226	FacePair05	I am absolutely certain these are different people	Computer	B	No Mask	6	-3	Different	Different	TRUE	Male	White	1964
S226	FacePair06	I am mostly certain this is the same person	Computer	B	No Mask	7	2	Same	Same	TRUE	Male	White	1964
S226	FacePair07	I am mostly certain these are different people	Computer	B	No Mask	8	-2	Same	Different	FALSE	Male	White	1964
S226	FacePair08	I am mostly certain this is the same person	Computer	B	No Mask	9	2	Same	Same	TRUE	Male	White	1964
S226	FacePair09	I am absolutely certain these are different people	Computer	B	No Mask	10	-3	Different	Same	TRUE	Male	White	1964
S226	FacePair10	I am mostly certain these are different people	Computer	B	No Mask	11	-2	Different	Different	TRUE	Male	White	1964
S226	FacePair11	I am mostly certain this is the same person	Computer	B	No Mask	12	2	Same	Different	TRUE	Male	White	1964
S226	FacePair12	I am absolutely certain these are different people	Computer	B	No Mask	13	-3	Different	Same	TRUE	Male	White	1964
S226	FacePair13	I am not sure	Computer	B	No Mask	14	0	Same	Different	FALSE	Male	White	1964
S226	FacePair14	I am absolutely certain these are different people	Computer	B	No Mask	15	-3	Different	Same	TRUE	Male	White	1964
S227	FacePair01	I am slightly certain this is the same person	Computer	A	No Mask	2	1	Same	Same	TRUE	Female	Other	2000
S227	FacePair02	I am slightly certain this is the same person	Computer	A	No Mask	3	1	Different	Different	FALSE	Female	Other	2000
S227	FacePair03	I am slightly certain this is the same person	Computer	A	No Mask	4	1	Same	Different	TRUE	Female	Other	2000
S227	FacePair04	I am mostly certain these are different people	Computer	A	No Mask	5	-2	Different	Same	TRUE	Female	Other	2000
S227	FacePair05	I am mostly certain these are different people	Computer	A	No Mask	6	-2	Different	Same	TRUE	Female	Other	2000
S227	FacePair06	I am slightly certain this is the same person	Computer	A	No Mask	7	1	Same	Different	TRUE	Female	Other	2000
S227	FacePair07	I am slightly certain this is the same person	Computer	A	No Mask	8	1	Same	Same	TRUE	Female	Other	2000
S227	FacePair08	I am absolutely certain this is the same person	Computer	A	No Mask	9	3	Same	Different	TRUE	Female	Other	2000
S227	FacePair09	I am slightly certain these are different people	Computer	A	No Mask	10	-1	Different	Different	TRUE	Female	Other	2000
S227	FacePair10	I am absolutely certain this is the same person	Computer	A	No Mask	11	3	Different	Same	FALSE	Female	Other	2000
S227	FacePair11	I am absolutely certain this is the same person	Computer	A	No Mask	12	3	Same	Same	TRUE	Female	Other	2000
S227	FacePair12	I am absolutely certain this is the same person	Computer	A	No Mask	13	3	Different	Different	FALSE	Female	Other	2000
S227	FacePair13	I am absolutely certain this is the same person	Computer	A	No Mask	14	3	Same	Same	TRUE	Female	Other	2000
S227	FacePair14	I am absolutely certain these are different people	Computer	A	No Mask	15	-3	Different	Different	TRUE	Female	Other	2000
S228	FacePair01	I am mostly certain these are different people	Computer	A	Mask	2	-2	Same	Same	FALSE	Female	Other	1974
S228	FacePair02	I am mostly certain these are different people	Computer	A	Mask	3	-2	Different	Different	TRUE	Female	Other	1974
S228	FacePair03	I am mostly certain this is the same person	Computer	A	Mask	4	2	Same	Different	TRUE	Female	Other	1974
S228	FacePair04	I am mostly certain these are different people	Computer	A	Mask	5	-2	Different	Same	TRUE	Female	Other	1974
S228	FacePair05	I am mostly certain these are different people	Computer	A	Mask	6	-2	Different	Same	TRUE	Female	Other	1974
S228	FacePair06	I am mostly certain these are different people	Computer	A	Mask	7	-2	Same	Different	FALSE	Female	Other	1974
S228	FacePair07	I am mostly certain this is the same person	Computer	A	Mask	8	2	Same	Same	TRUE	Female	Other	1974
S228	FacePair08	I am mostly certain this is the same person	Computer	A	Mask	9	2	Same	Different	TRUE	Female	Other	1974
S228	FacePair09	I am absolutely certain these are different people	Computer	A	Mask	10	-3	Different	Different	TRUE	Female	Other	1974
S228	FacePair10	I am slightly certain these are different people	Computer	A	Mask	11	-1	Different	Same	TRUE	Female	Other	1974
S228	FacePair11	I am mostly certain this is the same person	Computer	A	Mask	12	2	Same	Same	TRUE	Female	Other	1974
S228	FacePair12	I am absolutely certain these are different people	Computer	A	Mask	13	-3	Different	Different	TRUE	Female	Other	1974
S228	FacePair13	I am absolutely certain this is the same person	Computer	A	Mask	14	3	Same	Same	TRUE	Female	Other	1974
S228	FacePair14	I am absolutely certain these are different people	Computer	A	Mask	15	-3	Different	Different	TRUE	Female	Other	1974
S229	FacePair01	I am mostly certain this is the same person	Control	Control	No Mask	2	2	Same	None	TRUE	NA	NA	NA
S229	FacePair02	I am mostly certain these are different people	Control	Control	No Mask	3	-2	Different	None	TRUE	NA	NA	NA
S229	FacePair03	I am mostly certain this is the same person	Control	Control	No Mask	4	2	Same	None	TRUE	NA	NA	NA
S229	FacePair04	I am mostly certain these are different people	Control	Control	No Mask	5	-2	Different	None	TRUE	NA	NA	NA
S229	FacePair05	I am mostly certain these are different people	Control	Control	No Mask	6	-2	Different	None	TRUE	NA	NA	NA
S229	FacePair06	I am mostly certain this is the same person	Control	Control	No Mask	7	2	Same	None	TRUE	NA	NA	NA
S229	FacePair07	I am mostly certain this is the same person	Control	Control	No Mask	8	2	Same	None	TRUE	NA	NA	NA
S229	FacePair08	I am mostly certain this is the same person	Control	Control	No Mask	9	2	Same	None	TRUE	NA	NA	NA
S229	FacePair09	I am mostly certain these are different people	Control	Control	No Mask	10	-2	Different	None	TRUE	NA	NA	NA
S229	FacePair10	I am mostly certain these are different people	Control	Control	No Mask	11	-2	Different	None	TRUE	NA	NA	NA
S229	FacePair11	I am mostly certain this is the same person	Control	Control	No Mask	12	2	Same	None	TRUE	NA	NA	NA
S229	FacePair12	I am mostly certain these are different people	Control	Control	No Mask	13	-2	Different	None	TRUE	NA	NA	NA
S229	FacePair13	I am mostly certain this is the same person	Control	Control	No Mask	14	2	Same	None	TRUE	NA	NA	NA
S229	FacePair14	I am mostly certain these are different people	Control	Control	No Mask	15	-2	Different	None	TRUE	NA	NA	NA
S230	FacePair01	I am absolutely certain these are different people	Control	Control	No Mask	2	-3	Same	None	FALSE	Female	Black	1955
S230	FacePair02	I am absolutely certain these are different people	Control	Control	No Mask	3	-3	Different	None	TRUE	Female	Black	1955
S230	FacePair03	I am slightly certain this is the same person	Control	Control	No Mask	4	1	Same	None	TRUE	Female	Black	1955
S230	FacePair04	I am not sure	Control	Control	No Mask	5	0	Different	None	TRUE	Female	Black	1955
S230	FacePair05	I am absolutely certain these are different people	Control	Control	No Mask	6	-3	Different	None	TRUE	Female	Black	1955
S230	FacePair06	I am slightly certain this is the same person	Control	Control	No Mask	7	1	Same	None	TRUE	Female	Black	1955
S230	FacePair07	I am slightly certain these are different people	Control	Control	No Mask	8	-1	Same	None	FALSE	Female	Black	1955
S230	FacePair08	I am mostly certain this is the same person	Control	Control	No Mask	9	2	Same	None	TRUE	Female	Black	1955
S230	FacePair09	I am absolutely certain these are different people	Control	Control	No Mask	10	-3	Different	None	TRUE	Female	Black	1955
S230	FacePair10	I am absolutely certain this is the same person	Control	Control	No Mask	11	3	Different	None	FALSE	Female	Black	1955
S230	FacePair11	I am absolutely certain this is the same person	Control	Control	No Mask	12	3	Same	None	TRUE	Female	Black	1955
S230	FacePair12	I am mostly certain this is the same person	Control	Control	No Mask	13	2	Different	None	FALSE	Female	Black	1955
S230	FacePair13	I am absolutely certain this is the same person	Control	Control	No Mask	14	3	Same	None	TRUE	Female	Black	1955
S230	FacePair14	I am absolutely certain these are different people	Control	Control	No Mask	15	-3	Different	None	TRUE	Female	Black	1955
S231	FacePair01	I am mostly certain these are different people	Computer	B	Mask	2	-2	Same	Different	FALSE	Male	Black	1992
S231	FacePair02	I am absolutely certain these are different people	Computer	B	Mask	3	-3	Different	Same	TRUE	Male	Black	1992
S231	FacePair03	I am not sure	Computer	B	Mask	4	0	Same	Same	FALSE	Male	Black	1992
S231	FacePair04	I am not sure	Computer	B	Mask	5	0	Different	Different	TRUE	Male	Black	1992
S231	FacePair05	I am slightly certain this is the same person	Computer	B	Mask	6	1	Different	Different	FALSE	Male	Black	1992
S231	FacePair06	I am not sure	Computer	B	Mask	7	0	Same	Same	FALSE	Male	Black	1992
S231	FacePair07	I am not sure	Computer	B	Mask	8	0	Same	Different	FALSE	Male	Black	1992
S231	FacePair08	I am slightly certain this is the same person	Computer	B	Mask	9	1	Same	Same	TRUE	Male	Black	1992
S231	FacePair09	I am slightly certain these are different people	Computer	B	Mask	10	-1	Different	Same	TRUE	Male	Black	1992
S231	FacePair10	I am not sure	Computer	B	Mask	11	0	Different	Different	TRUE	Male	Black	1992
S231	FacePair11	I am mostly certain this is the same person	Computer	B	Mask	12	2	Same	Different	TRUE	Male	Black	1992
S231	FacePair12	I am slightly certain these are different people	Computer	B	Mask	13	-1	Different	Same	TRUE	Male	Black	1992
S231	FacePair13	I am absolutely certain this is the same person	Computer	B	Mask	14	3	Same	Different	TRUE	Male	Black	1992
S231	FacePair14	I am absolutely certain these are different people	Computer	B	Mask	15	-3	Different	Same	TRUE	Male	Black	1992
S232	FacePair01	I am absolutely certain these are different people	Control	Control	No Mask	2	-3	Same	None	FALSE	Male	Black	1985
S232	FacePair02	I am absolutely certain these are different people	Control	Control	No Mask	3	-3	Different	None	TRUE	Male	Black	1985
S232	FacePair03	I am absolutely certain this is the same person	Control	Control	No Mask	4	3	Same	None	TRUE	Male	Black	1985
S232	FacePair04	I am absolutely certain these are different people	Control	Control	No Mask	5	-3	Different	None	TRUE	Male	Black	1985
S232	FacePair05	I am absolutely certain these are different people	Control	Control	No Mask	6	-3	Different	None	TRUE	Male	Black	1985
S232	FacePair06	I am absolutely certain this is the same person	Control	Control	No Mask	7	3	Same	None	TRUE	Male	Black	1985
S232	FacePair07	I am absolutely certain this is the same person	Control	Control	No Mask	8	3	Same	None	TRUE	Male	Black	1985
S232	FacePair08	I am absolutely certain this is the same person	Control	Control	No Mask	9	3	Same	None	TRUE	Male	Black	1985
S232	FacePair09	I am absolutely certain these are different people	Control	Control	No Mask	10	-3	Different	None	TRUE	Male	Black	1985
S232	FacePair10	I am absolutely certain these are different people	Control	Control	No Mask	11	-3	Different	None	TRUE	Male	Black	1985
S232	FacePair11	I am absolutely certain this is the same person	Control	Control	No Mask	12	3	Same	None	TRUE	Male	Black	1985
S232	FacePair12	I am absolutely certain these are different people	Control	Control	No Mask	13	-3	Different	None	TRUE	Male	Black	1985
S232	FacePair13	I am absolutely certain this is the same person	Control	Control	No Mask	14	3	Same	None	TRUE	Male	Black	1985
S232	FacePair14	I am absolutely certain these are different people	Control	Control	No Mask	15	-3	Different	None	TRUE	Male	Black	1985
S233	FacePair01	I am absolutely certain these are different people	Control	Control	No Mask	2	-3	Same	None	FALSE	Male	White	1955
S233	FacePair02	I am mostly certain these are different people	Control	Control	No Mask	3	-2	Different	None	TRUE	Male	White	1955
S233	FacePair03	I am slightly certain this is the same person	Control	Control	No Mask	4	1	Same	None	TRUE	Male	White	1955
S233	FacePair04	I am slightly certain these are different people	Control	Control	No Mask	5	-1	Different	None	TRUE	Male	White	1955
S233	FacePair05	I am slightly certain these are different people	Control	Control	No Mask	6	-1	Different	None	TRUE	Male	White	1955
S233	FacePair06	I am slightly certain this is the same person	Control	Control	No Mask	7	1	Same	None	TRUE	Male	White	1955
S233	FacePair07	I am absolutely certain this is the same person	Control	Control	No Mask	8	3	Same	None	TRUE	Male	White	1955
S233	FacePair08	I am mostly certain this is the same person	Control	Control	No Mask	9	2	Same	None	TRUE	Male	White	1955
S233	FacePair09	I am mostly certain these are different people	Control	Control	No Mask	10	-2	Different	None	TRUE	Male	White	1955
S233	FacePair10	I am mostly certain these are different people	Control	Control	No Mask	11	-2	Different	None	TRUE	Male	White	1955
S233	FacePair11	I am mostly certain this is the same person	Control	Control	No Mask	12	2	Same	None	TRUE	Male	White	1955
S233	FacePair12	I am mostly certain these are different people	Control	Control	No Mask	13	-2	Different	None	TRUE	Male	White	1955
S233	FacePair13	I am mostly certain this is the same person	Control	Control	No Mask	14	2	Same	None	TRUE	Male	White	1955
S233	FacePair14	I am absolutely certain these are different people	Control	Control	No Mask	15	-3	Different	None	TRUE	Male	White	1955
S234	FacePair01	I am slightly certain this is the same person	Computer	B	No Mask	2	1	Same	Different	TRUE	Female	White	1957
S234	FacePair02	I am not sure	Computer	B	No Mask	3	0	Different	Same	TRUE	Female	White	1957
S234	FacePair03	I am not sure	Computer	B	No Mask	4	0	Same	Same	FALSE	Female	White	1957
S234	FacePair04	I am not sure	Computer	B	No Mask	5	0	Different	Different	TRUE	Female	White	1957
S234	FacePair05	I am slightly certain these are different people	Computer	B	No Mask	6	-1	Different	Different	TRUE	Female	White	1957
S234	FacePair06	I am slightly certain these are different people	Computer	B	No Mask	7	-1	Same	Same	FALSE	Female	White	1957
S234	FacePair07	I am not sure	Computer	B	No Mask	8	0	Same	Different	FALSE	Female	White	1957
S234	FacePair08	I am slightly certain this is the same person	Computer	B	No Mask	9	1	Same	Same	TRUE	Female	White	1957
S234	FacePair09	I am not sure	Computer	B	No Mask	10	0	Different	Same	TRUE	Female	White	1957
S234	FacePair10	I am not sure	Computer	B	No Mask	11	0	Different	Different	TRUE	Female	White	1957
S234	FacePair11	I am slightly certain this is the same person	Computer	B	No Mask	12	1	Same	Different	TRUE	Female	White	1957
S234	FacePair12	I am slightly certain this is the same person	Computer	B	No Mask	13	1	Different	Same	FALSE	Female	White	1957
S234	FacePair13	I am mostly certain this is the same person	Computer	B	No Mask	14	2	Same	Different	TRUE	Female	White	1957
S234	FacePair14	I am absolutely certain these are different people	Computer	B	No Mask	15	-3	Different	Same	TRUE	Female	White	1957
S235	FacePair01	I am absolutely certain these are different people	Computer	A	No Mask	2	-3	Same	Same	FALSE	Male	Black	1979
S235	FacePair02	I am absolutely certain these are different people	Computer	A	No Mask	3	-3	Different	Different	TRUE	Male	Black	1979
S235	FacePair03	I am not sure	Computer	A	No Mask	4	0	Same	Different	FALSE	Male	Black	1979
S235	FacePair04	I am absolutely certain these are different people	Computer	A	No Mask	5	-3	Different	Same	TRUE	Male	Black	1979
S235	FacePair05	I am absolutely certain these are different people	Computer	A	No Mask	6	-3	Different	Same	TRUE	Male	Black	1979
S235	FacePair06	I am absolutely certain these are different people	Computer	A	No Mask	7	-3	Same	Different	FALSE	Male	Black	1979
S235	FacePair07	I am absolutely certain these are different people	Computer	A	No Mask	8	-3	Same	Same	FALSE	Male	Black	1979
S235	FacePair08	I am slightly certain this is the same person	Computer	A	No Mask	9	1	Same	Different	TRUE	Male	Black	1979
S235	FacePair09	I am absolutely certain these are different people	Computer	A	No Mask	10	-3	Different	Different	TRUE	Male	Black	1979
S235	FacePair10	I am absolutely certain these are different people	Computer	A	No Mask	11	-3	Different	Same	TRUE	Male	Black	1979
S235	FacePair11	I am absolutely certain this is the same person	Computer	A	No Mask	12	3	Same	Same	TRUE	Male	Black	1979
S235	FacePair12	I am absolutely certain these are different people	Computer	A	No Mask	13	-3	Different	Different	TRUE	Male	Black	1979
S235	FacePair13	I am absolutely certain this is the same person	Computer	A	No Mask	14	3	Same	Same	TRUE	Male	Black	1979
S235	FacePair14	I am absolutely certain these are different people	Computer	A	No Mask	15	-3	Different	Different	TRUE	Male	Black	1979
S236	FacePair01	I am mostly certain these are different people	Computer	A	Mask	2	-2	Same	Same	FALSE	Male	Black	1983
S236	FacePair02	I am absolutely certain these are different people	Computer	A	Mask	3	-3	Different	Different	TRUE	Male	Black	1983
S236	FacePair03	I am absolutely certain this is the same person	Computer	A	Mask	4	3	Same	Different	TRUE	Male	Black	1983
S236	FacePair04	I am mostly certain these are different people	Computer	A	Mask	5	-2	Different	Same	TRUE	Male	Black	1983
S236	FacePair05	I am mostly certain these are different people	Computer	A	Mask	6	-2	Different	Same	TRUE	Male	Black	1983
S236	FacePair06	I am mostly certain these are different people	Computer	A	Mask	7	-2	Same	Different	FALSE	Male	Black	1983
S236	FacePair07	I am mostly certain this is the same person	Computer	A	Mask	8	2	Same	Same	TRUE	Male	Black	1983
S236	FacePair08	I am mostly certain this is the same person	Computer	A	Mask	9	2	Same	Different	TRUE	Male	Black	1983
S236	FacePair09	I am mostly certain these are different people	Computer	A	Mask	10	-2	Different	Different	TRUE	Male	Black	1983
S236	FacePair10	I am mostly certain this is the same person	Computer	A	Mask	11	2	Different	Same	FALSE	Male	Black	1983
S236	FacePair11	I am mostly certain this is the same person	Computer	A	Mask	12	2	Same	Same	TRUE	Male	Black	1983
S236	FacePair12	I am mostly certain these are different people	Computer	A	Mask	13	-2	Different	Different	TRUE	Male	Black	1983
S236	FacePair13	I am absolutely certain this is the same person	Computer	A	Mask	14	3	Same	Same	TRUE	Male	Black	1983
S236	FacePair14	I am absolutely certain these are different people	Computer	A	Mask	15	-3	Different	Different	TRUE	Male	Black	1983
S237	FacePair01	I am slightly certain this is the same person	Computer	B	No Mask	2	1	Same	Different	TRUE	Male	Black	1972
S237	FacePair02	I am absolutely certain these are different people	Computer	B	No Mask	3	-3	Different	Same	TRUE	Male	Black	1972
S237	FacePair03	I am absolutely certain this is the same person	Computer	B	No Mask	4	3	Same	Same	TRUE	Male	Black	1972
S237	FacePair04	I am absolutely certain these are different people	Computer	B	No Mask	5	-3	Different	Different	TRUE	Male	Black	1972
S237	FacePair05	I am absolutely certain this is the same person	Computer	B	No Mask	6	3	Different	Different	FALSE	Male	Black	1972
S237	FacePair06	I am absolutely certain this is the same person	Computer	B	No Mask	7	3	Same	Same	TRUE	Male	Black	1972
S237	FacePair07	I am absolutely certain this is the same person	Computer	B	No Mask	8	3	Same	Different	TRUE	Male	Black	1972
S237	FacePair08	I am absolutely certain this is the same person	Computer	B	No Mask	9	3	Same	Same	TRUE	Male	Black	1972
S237	FacePair09	I am absolutely certain these are different people	Computer	B	No Mask	10	-3	Different	Same	TRUE	Male	Black	1972
S237	FacePair10	I am absolutely certain these are different people	Computer	B	No Mask	11	-3	Different	Different	TRUE	Male	Black	1972
S237	FacePair11	I am absolutely certain this is the same person	Computer	B	No Mask	12	3	Same	Different	TRUE	Male	Black	1972
S237	FacePair12	I am absolutely certain these are different people	Computer	B	No Mask	13	-3	Different	Same	TRUE	Male	Black	1972
S237	FacePair13	I am absolutely certain this is the same person	Computer	B	No Mask	14	3	Same	Different	TRUE	Male	Black	1972
S237	FacePair14	I am absolutely certain these are different people	Computer	B	No Mask	15	-3	Different	Same	TRUE	Male	Black	1972
S238	FacePair01	I am mostly certain this is the same person	Computer	A	No Mask	2	2	Same	Same	TRUE	Female	White	1988
S238	FacePair02	I am mostly certain these are different people	Computer	A	No Mask	3	-2	Different	Different	TRUE	Female	White	1988
S238	FacePair03	I am mostly certain this is the same person	Computer	A	No Mask	4	2	Same	Different	TRUE	Female	White	1988
S238	FacePair04	I am mostly certain these are different people	Computer	A	No Mask	5	-2	Different	Same	TRUE	Female	White	1988
S238	FacePair05	I am mostly certain these are different people	Computer	A	No Mask	6	-2	Different	Same	TRUE	Female	White	1988
S238	FacePair06	I am not sure	Computer	A	No Mask	7	0	Same	Different	FALSE	Female	White	1988
S238	FacePair07	I am mostly certain this is the same person	Computer	A	No Mask	8	2	Same	Same	TRUE	Female	White	1988
S238	FacePair08	I am mostly certain this is the same person	Computer	A	No Mask	9	2	Same	Different	TRUE	Female	White	1988
S238	FacePair09	I am mostly certain these are different people	Computer	A	No Mask	10	-2	Different	Different	TRUE	Female	White	1988
S238	FacePair10	I am absolutely certain these are different people	Computer	A	No Mask	11	-3	Different	Same	TRUE	Female	White	1988
S238	FacePair11	I am mostly certain this is the same person	Computer	A	No Mask	12	2	Same	Same	TRUE	Female	White	1988
S238	FacePair12	I am mostly certain these are different people	Computer	A	No Mask	13	-2	Different	Different	TRUE	Female	White	1988
S238	FacePair13	I am mostly certain this is the same person	Computer	A	No Mask	14	2	Same	Same	TRUE	Female	White	1988
S238	FacePair14	I am absolutely certain these are different people	Computer	A	No Mask	15	-3	Different	Different	TRUE	Female	White	1988
S239	FacePair01	I am slightly certain these are different people	Computer	A	No Mask	2	-1	Same	Same	FALSE	Male	White	1987
S239	FacePair02	I am mostly certain these are different people	Computer	A	No Mask	3	-2	Different	Different	TRUE	Male	White	1987
S239	FacePair03	I am mostly certain this is the same person	Computer	A	No Mask	4	2	Same	Different	TRUE	Male	White	1987
S239	FacePair04	I am slightly certain this is the same person	Computer	A	No Mask	5	1	Different	Same	FALSE	Male	White	1987
S239	FacePair05	I am slightly certain this is the same person	Computer	A	No Mask	6	1	Different	Same	FALSE	Male	White	1987
S239	FacePair06	I am not sure	Computer	A	No Mask	7	0	Same	Different	FALSE	Male	White	1987
S239	FacePair07	I am slightly certain this is the same person	Computer	A	No Mask	8	1	Same	Same	TRUE	Male	White	1987
S239	FacePair08	I am mostly certain this is the same person	Computer	A	No Mask	9	2	Same	Different	TRUE	Male	White	1987
S239	FacePair09	I am slightly certain these are different people	Computer	A	No Mask	10	-1	Different	Different	TRUE	Male	White	1987
S239	FacePair10	I am slightly certain this is the same person	Computer	A	No Mask	11	1	Different	Same	FALSE	Male	White	1987
S239	FacePair11	I am mostly certain this is the same person	Computer	A	No Mask	12	2	Same	Same	TRUE	Male	White	1987
S239	FacePair12	I am mostly certain these are different people	Computer	A	No Mask	13	-2	Different	Different	TRUE	Male	White	1987
S239	FacePair13	I am absolutely certain this is the same person	Computer	A	No Mask	14	3	Same	Same	TRUE	Male	White	1987
S239	FacePair14	I am absolutely certain these are different people	Computer	A	No Mask	15	-3	Different	Different	TRUE	Male	White	1987
S240	FacePair01	I am absolutely certain these are different people	Control	Control	No Mask	2	-3	Same	None	FALSE	Female	Black	1997
S240	FacePair02	I am mostly certain these are different people	Control	Control	No Mask	3	-2	Different	None	TRUE	Female	Black	1997
S240	FacePair03	I am absolutely certain this is the same person	Control	Control	No Mask	4	3	Same	None	TRUE	Female	Black	1997
S240	FacePair04	I am slightly certain these are different people	Control	Control	No Mask	5	-1	Different	None	TRUE	Female	Black	1997
S240	FacePair05	I am absolutely certain these are different people	Control	Control	No Mask	6	-3	Different	None	TRUE	Female	Black	1997
S240	FacePair06	I am mostly certain this is the same person	Control	Control	No Mask	7	2	Same	None	TRUE	Female	Black	1997
S240	FacePair07	I am absolutely certain this is the same person	Control	Control	No Mask	8	3	Same	None	TRUE	Female	Black	1997
S240	FacePair08	I am absolutely certain this is the same person	Control	Control	No Mask	9	3	Same	None	TRUE	Female	Black	1997
S240	FacePair09	I am absolutely certain these are different people	Control	Control	No Mask	10	-3	Different	None	TRUE	Female	Black	1997
S240	FacePair10	I am mostly certain this is the same person	Control	Control	No Mask	11	2	Different	None	FALSE	Female	Black	1997
S240	FacePair11	I am absolutely certain this is the same person	Control	Control	No Mask	12	3	Same	None	TRUE	Female	Black	1997
S240	FacePair12	I am mostly certain this is the same person	Control	Control	No Mask	13	2	Different	None	FALSE	Female	Black	1997
S240	FacePair13	I am absolutely certain this is the same person	Control	Control	No Mask	14	3	Same	None	TRUE	Female	Black	1997
S240	FacePair14	I am absolutely certain these are different people	Control	Control	No Mask	15	-3	Different	None	TRUE	Female	Black	1997
S241	FacePair01	I am slightly certain these are different people	Control	Control	No Mask	2	-1	Same	None	FALSE	Male	Other	1995
S241	FacePair02	I am absolutely certain these are different people	Control	Control	No Mask	3	-3	Different	None	TRUE	Male	Other	1995
S241	FacePair03	I am mostly certain this is the same person	Control	Control	No Mask	4	2	Same	None	TRUE	Male	Other	1995
S241	FacePair04	I am absolutely certain these are different people	Control	Control	No Mask	5	-3	Different	None	TRUE	Male	Other	1995
S241	FacePair05	I am slightly certain this is the same person	Control	Control	No Mask	6	1	Different	None	FALSE	Male	Other	1995
S241	FacePair06	I am slightly certain these are different people	Control	Control	No Mask	7	-1	Same	None	FALSE	Male	Other	1995
S241	FacePair07	I am mostly certain this is the same person	Control	Control	No Mask	8	2	Same	None	TRUE	Male	Other	1995
S241	FacePair08	I am absolutely certain this is the same person	Control	Control	No Mask	9	3	Same	None	TRUE	Male	Other	1995
S241	FacePair09	I am mostly certain these are different people	Control	Control	No Mask	10	-2	Different	None	TRUE	Male	Other	1995
S241	FacePair10	I am absolutely certain these are different people	Control	Control	No Mask	11	-3	Different	None	TRUE	Male	Other	1995
S241	FacePair11	I am absolutely certain this is the same person	Control	Control	No Mask	12	3	Same	None	TRUE	Male	Other	1995
S241	FacePair12	I am mostly certain these are different people	Control	Control	No Mask	13	-2	Different	None	TRUE	Male	Other	1995
S241	FacePair13	I am absolutely certain this is the same person	Control	Control	No Mask	14	3	Same	None	TRUE	Male	Other	1995
S241	FacePair14	I am absolutely certain these are different people	Control	Control	No Mask	15	-3	Different	None	TRUE	Male	Other	1995
S242	FacePair01	I am mostly certain these are different people	Computer	B	Mask	2	-2	Same	Different	FALSE	Female	White	1955
S242	FacePair02	I am absolutely certain these are different people	Computer	B	Mask	3	-3	Different	Same	TRUE	Female	White	1955
S242	FacePair03	I am mostly certain this is the same person	Computer	B	Mask	4	2	Same	Same	TRUE	Female	White	1955
S242	FacePair04	I am mostly certain these are different people	Computer	B	Mask	5	-2	Different	Different	TRUE	Female	White	1955
S242	FacePair05	I am slightly certain these are different people	Computer	B	Mask	6	-1	Different	Different	TRUE	Female	White	1955
S242	FacePair06	I am absolutely certain this is the same person	Computer	B	Mask	7	3	Same	Same	TRUE	Female	White	1955
S242	FacePair07	I am absolutely certain this is the same person	Computer	B	Mask	8	3	Same	Different	TRUE	Female	White	1955
S242	FacePair08	I am absolutely certain this is the same person	Computer	B	Mask	9	3	Same	Same	TRUE	Female	White	1955
S242	FacePair09	I am absolutely certain these are different people	Computer	B	Mask	10	-3	Different	Same	TRUE	Female	White	1955
S242	FacePair10	I am mostly certain this is the same person	Computer	B	Mask	11	2	Different	Different	FALSE	Female	White	1955
S242	FacePair11	I am absolutely certain this is the same person	Computer	B	Mask	12	3	Same	Different	TRUE	Female	White	1955
S242	FacePair12	I am absolutely certain these are different people	Computer	B	Mask	13	-3	Different	Same	TRUE	Female	White	1955
S242	FacePair13	I am absolutely certain this is the same person	Computer	B	Mask	14	3	Same	Different	TRUE	Female	White	1955
S242	FacePair14	I am absolutely certain these are different people	Computer	B	Mask	15	-3	Different	Same	TRUE	Female	White	1955
S243	FacePair01	I am absolutely certain these are different people	Computer	B	No Mask	2	-3	Same	Different	FALSE	NA	NA	NA
S243	FacePair02	I am mostly certain these are different people	Computer	B	No Mask	3	-2	Different	Same	TRUE	NA	NA	NA
S243	FacePair03	I am absolutely certain this is the same person	Computer	B	No Mask	4	3	Same	Same	TRUE	NA	NA	NA
S243	FacePair04	I am absolutely certain these are different people	Computer	B	No Mask	5	-3	Different	Different	TRUE	NA	NA	NA
S243	FacePair05	I am absolutely certain this is the same person	Computer	B	No Mask	6	3	Different	Different	FALSE	NA	NA	NA
S243	FacePair06	I am absolutely certain this is the same person	Computer	B	No Mask	7	3	Same	Same	TRUE	NA	NA	NA
S243	FacePair07	I am absolutely certain this is the same person	Computer	B	No Mask	8	3	Same	Different	TRUE	NA	NA	NA
S243	FacePair08	I am absolutely certain this is the same person	Computer	B	No Mask	9	3	Same	Same	TRUE	NA	NA	NA
S243	FacePair09	I am absolutely certain these are different people	Computer	B	No Mask	10	-3	Different	Same	TRUE	NA	NA	NA
S243	FacePair10	I am mostly certain this is the same person	Computer	B	No Mask	11	2	Different	Different	FALSE	NA	NA	NA
S243	FacePair11	I am absolutely certain this is the same person	Computer	B	No Mask	12	3	Same	Different	TRUE	NA	NA	NA
[truncated: 143 more rows]
