# Supplementary material for: COVID-19 masks increase the influence of face recognition algorithm decisions on human decisions in unfamiliar face matching
Source: PLoS One. 2022 Nov 21;17(11):e0277625. doi: 10.1371/journal.pone.0277625 (PMC9678274; doi:10.1371/journal.pone.0277625)
Supplement: S3 File — (CSV) [file pone.0277625.s003.csv]

plosID	Answer	Source	SurveyCodeShort	Mask	Gender	Race	BirthYear
S101	Not Sure	Computer	B	No Mask	Female	White	1970
S102	Yes	Control	Control	No Mask	Female	Other	1982
S103	Not Sure	Control	Control	No Mask	Male	Other	1986
S104	Yes	Computer	A	Mask	Male	Black	1963
S105	Yes	Computer	A	No Mask	Female	Other	1984
S106	Not Sure	Computer	A	No Mask	Female	White	1970
S107	No	Computer	A	Mask	Male	Black	1999
S108	Yes	Control	Control	No Mask	Male	Black	1957
S109	Yes	Control	Control	No Mask	Male	Other	1985
S110	Yes	Computer	B	Mask	Male	White	1967
S111	Yes	Computer	B	No Mask	Female	White	1975
S112	No	Computer	B	No Mask	Female	Other	1996
S113	Yes	Computer	A	Mask	Female	Other	1995
S114	Yes	Control	Control	No Mask	Female	Black	1964
S115	Yes	Computer	B	Mask	Male	White	1987
S116	No	Computer	A	No Mask	Male	Black	1986
S117	Yes	Control	Control	No Mask	Female	Black	1979
S118	Yes	Control	Control	No Mask	Female	Other	1984
S119	Yes	Computer	B	No Mask	Female	White	1989
S120	Yes	Computer	A	No Mask	Male	White	1960
S121	Not Sure	Control	Control	No Mask	Female	White	1997
S122	Not Sure	Computer	A	Mask	Female	Black	1955
S123	Not Sure	Computer	B	Mask	Male	Black	1967
S124	Yes	Computer	B	Mask	Male	White	1959
S125	No	Control	Control	No Mask	Male	White	1973
S126	No	Computer	A	No Mask	Female	Other	1986
S127	Yes	Computer	A	Mask	Male	Other	1966
S128	Not Sure	Control	Control	No Mask	Female	White	1986
S129	Yes	Computer	B	No Mask	Male	White	2000
S130	Yes	Computer	B	Mask	Male	Black	1996
S131	Yes	Control	Control	No Mask	Male	White	1992
S132	Yes	Computer	A	No Mask	NA	NA	NA
S133	Not Sure	Control	Control	No Mask	Female	Other	1982
S134	Not Sure	Computer	B	No Mask	Female	White	1969
S135	Not Sure	Computer	A	Mask	Female	Black	1979
S136	Not Sure	Computer	A	Mask	Male	Black	1984
S137	Yes	Computer	A	No Mask	Male	White	1983
S138	Not Sure	Control	Control	No Mask	Female	Other	1972
S139	Yes	Control	Control	No Mask	Female	Black	1985
S140	Not Sure	Computer	B	Mask	Male	Black	1976
S141	No	Computer	B	No Mask	Male	Other	1988
S142	Yes	Computer	B	Mask	Female	Black	1988
S143	Yes	Computer	A	Mask	Male	Black	1966
S144	Yes	Control	Control	No Mask	Female	Black	1970
S145	Yes	Control	Control	No Mask	Male	White	1959
S146	Yes	Control	Control	No Mask	Male	Black	1963
S147	Yes	Computer	B	No Mask	Female	Other	1984
S148	No	Computer	A	Mask	Female	White	2000
S149	Yes	Computer	A	No Mask	Female	Black	1968
S150	Not Sure	Computer	B	Mask	Male	Black	1971
S151	Yes	Control	Control	No Mask	Male	White	1999
S152	Not Sure	Computer	B	No Mask	Female	Black	1957
S153	Not Sure	Control	Control	No Mask	Female	Black	1984
S154	Not Sure	Computer	A	No Mask	Female	White	1965
S155	Yes	Computer	A	Mask	Female	Black	1994
S156	Yes	Computer	B	No Mask	Female	White	1978
S157	Yes	Control	Control	No Mask	Male	Other	1982
S158	Yes	Control	Control	No Mask	Male	White	1997
S159	No	Computer	A	No Mask	Male	Black	1964
S160	Yes	Computer	B	No Mask	Male	White	1978
S161	Yes	Computer	B	Mask	Male	White	1988
S162	Yes	Control	Control	No Mask	Female	Black	1985
S163	Not Sure	Computer	A	Mask	Male	Black	1985
S164	No	Computer	A	Mask	Female	White	1957
S165	Yes	Control	Control	No Mask	Female	White	1986
S166	Yes	Control	Control	No Mask	Female	White	1956
S167	Not Sure	Computer	A	No Mask	Female	Other	1998
S168	Yes	Computer	B	Mask	Male	Black	1979
S169	Not Sure	Computer	B	Mask	Male	White	1962
S170	Not Sure	Computer	A	No Mask	Female	Other	1996
S171	Yes	Control	Control	No Mask	Female	Black	1960
S172	Yes	Computer	B	Mask	NA	NA	NA
S173	Not Sure	Computer	B	No Mask	Female	White	1988
S174	Yes	Computer	B	No Mask	Female	Black	1964
S175	Yes	Computer	A	Mask	Male	Other	1982
S176	Yes	Computer	A	No Mask	Female	White	1990
S177	Yes	Control	Control	No Mask	Female	Black	1988
S178	Yes	Computer	A	Mask	Female	Other	1966
S179	Yes	Computer	B	Mask	Male	Black	1992
S180	Not Sure	Computer	A	No Mask	Female	Other	1998
S181	Not Sure	Control	Control	No Mask	Female	White	1957
S182	Not Sure	Control	Control	No Mask	Male	Black	1988
S183	Yes	Computer	B	No Mask	Male	Black	1999
S184	Yes	Computer	A	No Mask	Male	White	1984
S185	No	Control	Control	No Mask	NA	NA	NA
S186	No	Control	Control	No Mask	Male	Black	1956
S187	Yes	Computer	A	Mask	Female	Black	1966
S188	Yes	Computer	B	No Mask	Male	Black	1992
S189	Yes	Computer	B	Mask	Male	Other	1985
S190	Not Sure	Control	Control	No Mask	Female	White	1980
S191	Not Sure	Computer	B	Mask	Female	Black	1975
S192	No	Computer	B	No Mask	Female	White	1959
S193	Yes	Computer	A	Mask	Female	White	1981
S194	Yes	Control	Control	No Mask	Male	Black	1969
S195	Not Sure	Computer	A	No Mask	Male	White	1990
S196	Yes	Control	Control	No Mask	Female	Other	1989
S197	Yes	Control	Control	No Mask	Female	Black	1995
S198	Yes	Control	Control	No Mask	Male	Other	1968
S199	Not Sure	Computer	B	No Mask	Female	White	1985
S200	Not Sure	Computer	A	Mask	Female	Other	1988
S201	Yes	Computer	A	Mask	Male	White	1955
S202	Yes	Computer	A	No Mask	Male	Other	2000
S203	No	Computer	B	Mask	Male	White	1960
S204	Not Sure	Computer	B	No Mask	Male	Black	1972
S205	No	Computer	A	No Mask	Female	White	1989
S206	Yes	Computer	A	Mask	Male	Other	1993
S207	Not Sure	Computer	B	No Mask	Female	White	1964
S208	Not Sure	Computer	A	No Mask	Female	White	1969
S209	Not Sure	Computer	B	Mask	Male	White	1963
S210	No	Control	Control	No Mask	Male	Black	1963
S211	Yes	Computer	B	Mask	Female	Other	1964
S212	Yes	Control	Control	No Mask	Female	Black	1955
S213	No	Computer	B	Mask	Male	White	1958
S214	Not Sure	Control	Control	No Mask	Male	White	1991
S215	Yes	Control	Control	No Mask	Male	Black	2001
S216	Yes	Computer	A	Mask	Female	Black	1976
S217	Yes	Computer	A	No Mask	Male	White	1985
S218	Yes	Computer	A	No Mask	Female	Other	1986
S219	Yes	Computer	B	No Mask	Male	Other	1992
S220	Yes	Control	Control	No Mask	Male	White	1988
S221	Yes	Computer	B	No Mask	Female	Other	1970
S222	Yes	Computer	A	Mask	Female	Other	1980
S223	Yes	Control	Control	No Mask	Female	Other	1968
S224	Yes	Control	Control	No Mask	Male	Black	1978
S225	Yes	Computer	B	Mask	Female	White	1963
S226	Yes	Computer	B	No Mask	Male	White	1964
S227	Yes	Computer	A	No Mask	Female	Other	2000
S228	Not Sure	Computer	A	Mask	Female	Other	1974
S229	Yes	Control	Control	No Mask	NA	NA	NA
S230	Not Sure	Control	Control	No Mask	Female	Black	1955
S231	Not Sure	Computer	B	Mask	Male	Black	1992
S232	Yes	Control	Control	No Mask	Male	Black	1985
S233	Yes	Control	Control	No Mask	Male	White	1955
S234	Not Sure	Computer	B	No Mask	Female	White	1957
S235	No	Computer	A	No Mask	Male	Black	1979
S236	Not Sure	Computer	A	Mask	Male	Black	1983
S237	Yes	Computer	B	No Mask	Male	Black	1972
S238	No	Computer	A	No Mask	Female	White	1988
S239	Not Sure	Computer	A	No Mask	Male	White	1987
S240	Yes	Control	Control	No Mask	Female	Black	1997
S241	Yes	Control	Control	No Mask	Male	Other	1995
S242	Yes	Computer	B	Mask	Female	White	1955
S243	No	Computer	B	No Mask	NA	NA	NA
S244	Yes	Computer	B	Mask	Male	Other	1999
S245	Not Sure	Computer	A	Mask	Female	Black	1965
S246	Yes	Control	Control	No Mask	Male	White	1960
S247	Yes	Control	Control	No Mask	Male	Black	1961
S248	Yes	Computer	A	Mask	Female	White	1972
S249	Yes	Computer	B	Mask	Male	Other	1982
S250	No	Computer	A	No Mask	Female	White	1986
S251	Yes	Computer	A	Mask	Male	Other	1985
S252	Yes	Control	Control	No Mask	Female	Black	1978
S253	Yes	Computer	B	No Mask	Male	White	1975
