# Supplementary material for: COVID-19 masks increase the influence of face recognition algorithm decisions on human decisions in unfamiliar face matching
Source: PLoS One. 2022 Nov 21;17(11):e0277625. doi: 10.1371/journal.pone.0277625 (PMC9678274; doi:10.1371/journal.pone.0277625)
Supplement: S4 File — (CSV) [file pone.0277625.s004.csv]

PlosID	Condition	Version	ConditionVersion	Gender	Race	Age	Question	Value	QuestionNumber	Response	CorrectResponse	Prior	Correct
A101	65	A	65_A	Female	Black or African American	28	FacePair01	I am mostly certain these are different people	2	-2	Same	Same	FALSE
A101	65	A	65_A	Female	Black or African American	28	FacePair02	I am mostly certain these are different people	3	-2	Different	Different	TRUE
A101	65	A	65_A	Female	Black or African American	28	FacePair03	I am mostly certain this is the same person	4	2	Same	Different	TRUE
A101	65	A	65_A	Female	Black or African American	28	FacePair04	I am not sure	5	0	Different	Same	TRUE
A101	65	A	65_A	Female	Black or African American	28	FacePair05	I am mostly certain this is the same person	6	2	Different	Same	FALSE
A101	65	A	65_A	Female	Black or African American	28	FacePair06	I am slightly certain these are different people	7	-1	Same	Different	FALSE
A101	65	A	65_A	Female	Black or African American	28	FacePair07	I am mostly certain this is the same person	8	2	Same	Same	TRUE
A101	65	A	65_A	Female	Black or African American	28	FacePair08	I am slightly certain this is the same person	9	1	Same	Different	TRUE
A101	65	A	65_A	Female	Black or African American	28	FacePair09	I am mostly certain these are different people	10	-2	Different	Different	TRUE
A101	65	A	65_A	Female	Black or African American	28	FacePair10	I am slightly certain this is the same person	11	1	Different	Same	FALSE
A101	65	A	65_A	Female	Black or African American	28	FacePair11	I am mostly certain this is the same person	12	2	Same	Same	TRUE
A101	65	A	65_A	Female	Black or African American	28	FacePair12	I am mostly certain these are different people	13	-2	Different	Different	TRUE
A102	65	A	65_A	Male	Black or African American	58	FacePair01	I am absolutely certain these are different people	2	-3	Same	Same	FALSE
A102	65	A	65_A	Male	Black or African American	58	FacePair02	I am mostly certain these are different people	3	-2	Different	Different	TRUE
A102	65	A	65_A	Male	Black or African American	58	FacePair03	I am slightly certain this is the same person	4	1	Same	Different	TRUE
A102	65	A	65_A	Male	Black or African American	58	FacePair04	I am mostly certain these are different people	5	-2	Different	Same	TRUE
A102	65	A	65_A	Male	Black or African American	58	FacePair05	I am slightly certain these are different people	6	-1	Different	Same	TRUE
A102	65	A	65_A	Male	Black or African American	58	FacePair06	I am mostly certain this is the same person	7	2	Same	Different	TRUE
A102	65	A	65_A	Male	Black or African American	58	FacePair07	I am mostly certain this is the same person	8	2	Same	Same	TRUE
A102	65	A	65_A	Male	Black or African American	58	FacePair08	I am mostly certain this is the same person	9	2	Same	Different	TRUE
A102	65	A	65_A	Male	Black or African American	58	FacePair09	I am slightly certain these are different people	10	-1	Different	Different	TRUE
A102	65	A	65_A	Male	Black or African American	58	FacePair10	I am slightly certain these are different people	11	-1	Different	Same	TRUE
A102	65	A	65_A	Male	Black or African American	58	FacePair11	I am mostly certain this is the same person	12	2	Same	Same	TRUE
A102	65	A	65_A	Male	Black or African American	58	FacePair12	I am mostly certain this is the same person	13	2	Different	Different	FALSE
A103	65	A	65_A	Male	White	50	FacePair01	I am absolutely certain this is the same person	2	3	Same	Same	TRUE
A103	65	A	65_A	Male	White	50	FacePair02	I am absolutely certain these are different people	3	-3	Different	Different	TRUE
A103	65	A	65_A	Male	White	50	FacePair03	I am mostly certain this is the same person	4	2	Same	Different	TRUE
A103	65	A	65_A	Male	White	50	FacePair04	I am slightly certain these are different people	5	-1	Different	Same	TRUE
A103	65	A	65_A	Male	White	50	FacePair05	I am slightly certain these are different people	6	-1	Different	Same	TRUE
A103	65	A	65_A	Male	White	50	FacePair06	I am mostly certain these are different people	7	-2	Same	Different	FALSE
A103	65	A	65_A	Male	White	50	FacePair07	I am mostly certain these are different people	8	-2	Same	Same	FALSE
A103	65	A	65_A	Male	White	50	FacePair08	I am absolutely certain these are different people	9	-3	Same	Different	FALSE
A103	65	A	65_A	Male	White	50	FacePair09	I am absolutely certain these are different people	10	-3	Different	Different	TRUE
A103	65	A	65_A	Male	White	50	FacePair10	I am absolutely certain these are different people	11	-3	Different	Same	TRUE
A103	65	A	65_A	Male	White	50	FacePair11	I am absolutely certain these are different people	12	-3	Same	Same	FALSE
A103	65	A	65_A	Male	White	50	FacePair12	I am absolutely certain these are different people	13	-3	Different	Different	TRUE
A104	65	A	65_A	Female	Black or African American	19	FacePair01	I am absolutely certain these are different people	2	-3	Same	Same	FALSE
A104	65	A	65_A	Female	Black or African American	19	FacePair02	I am absolutely certain these are different people	3	-3	Different	Different	TRUE
A104	65	A	65_A	Female	Black or African American	19	FacePair03	I am absolutely certain this is the same person	4	3	Same	Different	TRUE
A104	65	A	65_A	Female	Black or African American	19	FacePair04	I am slightly certain these are different people	5	-1	Different	Same	TRUE
A104	65	A	65_A	Female	Black or African American	19	FacePair05	I am absolutely certain these are different people	6	-3	Different	Same	TRUE
A104	65	A	65_A	Female	Black or African American	19	FacePair06	I am absolutely certain these are different people	7	-3	Same	Different	FALSE
A104	65	A	65_A	Female	Black or African American	19	FacePair07	I am mostly certain this is the same person	8	2	Same	Same	TRUE
A104	65	A	65_A	Female	Black or African American	19	FacePair08	I am slightly certain this is the same person	9	1	Same	Different	TRUE
A104	65	A	65_A	Female	Black or African American	19	FacePair09	I am absolutely certain these are different people	10	-3	Different	Different	TRUE
A104	65	A	65_A	Female	Black or African American	19	FacePair10	I am slightly certain this is the same person	11	1	Different	Same	FALSE
A104	65	A	65_A	Female	Black or African American	19	FacePair11	I am absolutely certain this is the same person	12	3	Same	Same	TRUE
A104	65	A	65_A	Female	Black or African American	19	FacePair12	I am absolutely certain these are different people	13	-3	Different	Different	TRUE
A105	65	A	65_A	Male	White	47	FacePair01	I am slightly certain these are different people	2	-1	Same	Same	FALSE
A105	65	A	65_A	Male	White	47	FacePair02	I am slightly certain these are different people	3	-1	Different	Different	TRUE
A105	65	A	65_A	Male	White	47	FacePair03	I am mostly certain this is the same person	4	2	Same	Different	TRUE
A105	65	A	65_A	Male	White	47	FacePair04	I am mostly certain this is the same person	5	2	Different	Same	FALSE
A105	65	A	65_A	Male	White	47	FacePair05	I am slightly certain these are different people	6	-1	Different	Same	TRUE
A105	65	A	65_A	Male	White	47	FacePair06	I am slightly certain this is the same person	7	1	Same	Different	TRUE
A105	65	A	65_A	Male	White	47	FacePair07	I am slightly certain this is the same person	8	1	Same	Same	TRUE
A105	65	A	65_A	Male	White	47	FacePair08	I am mostly certain this is the same person	9	2	Same	Different	TRUE
A105	65	A	65_A	Male	White	47	FacePair09	I am mostly certain these are different people	10	-2	Different	Different	TRUE
A105	65	A	65_A	Male	White	47	FacePair10	I am mostly certain this is the same person	11	2	Different	Same	FALSE
A105	65	A	65_A	Male	White	47	FacePair11	I am mostly certain this is the same person	12	2	Same	Same	TRUE
A105	65	A	65_A	Male	White	47	FacePair12	I am mostly certain these are different people	13	-2	Different	Different	TRUE
A106	65	A	65_A	Female	White	57	FacePair01	I am not sure	2	0	Same	Same	FALSE
A106	65	A	65_A	Female	White	57	FacePair02	I am slightly certain these are different people	3	-1	Different	Different	TRUE
A106	65	A	65_A	Female	White	57	FacePair03	I am mostly certain these are different people	4	-2	Same	Different	FALSE
A106	65	A	65_A	Female	White	57	FacePair04	I am mostly certain these are different people	5	-2	Different	Same	TRUE
A106	65	A	65_A	Female	White	57	FacePair05	I am not sure	6	0	Different	Same	TRUE
A106	65	A	65_A	Female	White	57	FacePair06	I am mostly certain these are different people	7	-2	Same	Different	FALSE
A106	65	A	65_A	Female	White	57	FacePair07	I am slightly certain this is the same person	8	1	Same	Same	TRUE
A106	65	A	65_A	Female	White	57	FacePair08	I am slightly certain this is the same person	9	1	Same	Different	TRUE
A106	65	A	65_A	Female	White	57	FacePair09	I am mostly certain these are different people	10	-2	Different	Different	TRUE
A106	65	A	65_A	Female	White	57	FacePair10	I am slightly certain these are different people	11	-1	Different	Same	TRUE
A106	65	A	65_A	Female	White	57	FacePair11	I am mostly certain this is the same person	12	2	Same	Same	TRUE
A106	65	A	65_A	Female	White	57	FacePair12	I am mostly certain these are different people	13	-2	Different	Different	TRUE
A107	65	A	65_A	Male	Black or African American	73	FacePair01	I am mostly certain these are different people	2	-2	Same	Same	FALSE
A107	65	A	65_A	Male	Black or African American	73	FacePair02	I am mostly certain these are different people	3	-2	Different	Different	TRUE
A107	65	A	65_A	Male	Black or African American	73	FacePair03	I am mostly certain this is the same person	4	2	Same	Different	TRUE
A107	65	A	65_A	Male	Black or African American	73	FacePair04	I am slightly certain these are different people	5	-1	Different	Same	TRUE
A107	65	A	65_A	Male	Black or African American	73	FacePair05	I am mostly certain this is the same person	6	2	Different	Same	FALSE
A107	65	A	65_A	Male	Black or African American	73	FacePair06	I am mostly certain this is the same person	7	2	Same	Different	TRUE
A107	65	A	65_A	Male	Black or African American	73	FacePair07	I am mostly certain this is the same person	8	2	Same	Same	TRUE
A107	65	A	65_A	Male	Black or African American	73	FacePair08	I am mostly certain these are different people	9	-2	Same	Different	FALSE
A107	65	A	65_A	Male	Black or African American	73	FacePair09	I am absolutely certain these are different people	10	-3	Different	Different	TRUE
A107	65	A	65_A	Male	Black or African American	73	FacePair10	I am mostly certain this is the same person	11	2	Different	Same	FALSE
A107	65	A	65_A	Male	Black or African American	73	FacePair11	I am absolutely certain this is the same person	12	3	Same	Same	TRUE
A107	65	A	65_A	Male	Black or African American	73	FacePair12	I am mostly certain these are different people	13	-2	Different	Different	TRUE
A108	65	A	65_A	Male	Black or African American	40	FacePair01	I am absolutely certain these are different people	2	-3	Same	Same	FALSE
A108	65	A	65_A	Male	Black or African American	40	FacePair02	I am absolutely certain these are different people	3	-3	Different	Different	TRUE
A108	65	A	65_A	Male	Black or African American	40	FacePair03	I am absolutely certain this is the same person	4	3	Same	Different	TRUE
A108	65	A	65_A	Male	Black or African American	40	FacePair04	I am absolutely certain these are different people	5	-3	Different	Same	TRUE
A108	65	A	65_A	Male	Black or African American	40	FacePair05	I am absolutely certain these are different people	6	-3	Different	Same	TRUE
A108	65	A	65_A	Male	Black or African American	40	FacePair06	I am absolutely certain this is the same person	7	3	Same	Different	TRUE
A108	65	A	65_A	Male	Black or African American	40	FacePair07	I am absolutely certain these are different people	8	-3	Same	Same	FALSE
A108	65	A	65_A	Male	Black or African American	40	FacePair08	I am absolutely certain this is the same person	9	3	Same	Different	TRUE
A108	65	A	65_A	Male	Black or African American	40	FacePair09	I am absolutely certain these are different people	10	-3	Different	Different	TRUE
A108	65	A	65_A	Male	Black or African American	40	FacePair10	I am absolutely certain these are different people	11	-3	Different	Same	TRUE
A108	65	A	65_A	Male	Black or African American	40	FacePair11	I am absolutely certain this is the same person	12	3	Same	Same	TRUE
A108	65	A	65_A	Male	Black or African American	40	FacePair12	I am absolutely certain these are different people	13	-3	Different	Different	TRUE
A109	65	A	65_A	Female	White	22	FacePair01	I am mostly certain these are different people	2	-2	Same	Same	FALSE
A109	65	A	65_A	Female	White	22	FacePair02	I am slightly certain these are different people	3	-1	Different	Different	TRUE
A109	65	A	65_A	Female	White	22	FacePair03	I am mostly certain this is the same person	4	2	Same	Different	TRUE
A109	65	A	65_A	Female	White	22	FacePair04	I am slightly certain this is the same person	5	1	Different	Same	FALSE
A109	65	A	65_A	Female	White	22	FacePair05	I am mostly certain this is the same person	6	2	Different	Same	FALSE
A109	65	A	65_A	Female	White	22	FacePair06	I am slightly certain this is the same person	7	1	Same	Different	TRUE
A109	65	A	65_A	Female	White	22	FacePair07	I am mostly certain this is the same person	8	2	Same	Same	TRUE
A109	65	A	65_A	Female	White	22	FacePair08	I am slightly certain this is the same person	9	1	Same	Different	TRUE
A109	65	A	65_A	Female	White	22	FacePair09	I am mostly certain these are different people	10	-2	Different	Different	TRUE
A109	65	A	65_A	Female	White	22	FacePair10	I am slightly certain this is the same person	11	1	Different	Same	FALSE
A109	65	A	65_A	Female	White	22	FacePair11	I am mostly certain this is the same person	12	2	Same	Same	TRUE
A109	65	A	65_A	Female	White	22	FacePair12	I am mostly certain these are different people	13	-2	Different	Different	TRUE
A110	65	A	65_A	Male	Black or African American	45	FacePair01	I am mostly certain these are different people	2	-2	Same	Same	FALSE
A110	65	A	65_A	Male	Black or African American	45	FacePair02	I am slightly certain this is the same person	3	1	Different	Different	FALSE
A110	65	A	65_A	Male	Black or African American	45	FacePair03	I am mostly certain this is the same person	4	2	Same	Different	TRUE
A110	65	A	65_A	Male	Black or African American	45	FacePair04	I am slightly certain this is the same person	5	1	Different	Same	FALSE
A110	65	A	65_A	Male	Black or African American	45	FacePair05	I am slightly certain this is the same person	6	1	Different	Same	FALSE
A110	65	A	65_A	Male	Black or African American	45	FacePair06	I am slightly certain this is the same person	7	1	Same	Different	TRUE
A110	65	A	65_A	Male	Black or African American	45	FacePair07	I am slightly certain this is the same person	8	1	Same	Same	TRUE
A110	65	A	65_A	Male	Black or African American	45	FacePair08	I am absolutely certain this is the same person	9	3	Same	Different	TRUE
A110	65	A	65_A	Male	Black or African American	45	FacePair09	I am absolutely certain these are different people	10	-3	Different	Different	TRUE
A110	65	A	65_A	Male	Black or African American	45	FacePair10	I am mostly certain this is the same person	11	2	Different	Same	FALSE
A110	65	A	65_A	Male	Black or African American	45	FacePair11	I am absolutely certain this is the same person	12	3	Same	Same	TRUE
A110	65	A	65_A	Male	Black or African American	45	FacePair12	I am mostly certain this is the same person	13	2	Different	Different	FALSE
A111	65	A	65_A	Female	Black or African American	30	FacePair01	I am absolutely certain these are different people	2	-3	Same	Same	FALSE
A111	65	A	65_A	Female	Black or African American	30	FacePair02	I am absolutely certain these are different people	3	-3	Different	Different	TRUE
A111	65	A	65_A	Female	Black or African American	30	FacePair03	I am mostly certain this is the same person	4	2	Same	Different	TRUE
A111	65	A	65_A	Female	Black or African American	30	FacePair04	I am mostly certain these are different people	5	-2	Different	Same	TRUE
A111	65	A	65_A	Female	Black or African American	30	FacePair05	I am absolutely certain these are different people	6	-3	Different	Same	TRUE
A111	65	A	65_A	Female	Black or African American	30	FacePair06	I am mostly certain these are different people	7	-2	Same	Different	FALSE
A111	65	A	65_A	Female	Black or African American	30	FacePair07	I am slightly certain these are different people	8	-1	Same	Same	FALSE
A111	65	A	65_A	Female	Black or African American	30	FacePair08	I am slightly certain these are different people	9	-1	Same	Different	FALSE
A111	65	A	65_A	Female	Black or African American	30	FacePair09	I am absolutely certain these are different people	10	-3	Different	Different	TRUE
A111	65	A	65_A	Female	Black or African American	30	FacePair10	I am slightly certain these are different people	11	-1	Different	Same	TRUE
A111	65	A	65_A	Female	Black or African American	30	FacePair11	I am slightly certain these are different people	12	-1	Same	Same	FALSE
A111	65	A	65_A	Female	Black or African American	30	FacePair12	I am absolutely certain these are different people	13	-3	Different	Different	TRUE
A112	65	A	65_A	Male	Black or African American	50	FacePair01	I am absolutely certain these are different people	2	-3	Same	Same	FALSE
A112	65	A	65_A	Male	Black or African American	50	FacePair02	I am mostly certain these are different people	3	-2	Different	Different	TRUE
A112	65	A	65_A	Male	Black or African American	50	FacePair03	I am absolutely certain this is the same person	4	3	Same	Different	TRUE
A112	65	A	65_A	Male	Black or African American	50	FacePair04	I am absolutely certain these are different people	5	-3	Different	Same	TRUE
A112	65	A	65_A	Male	Black or African American	50	FacePair05	I am absolutely certain this is the same person	6	3	Different	Same	FALSE
A112	65	A	65_A	Male	Black or African American	50	FacePair06	I am mostly certain these are different people	7	-2	Same	Different	FALSE
A112	65	A	65_A	Male	Black or African American	50	FacePair07	I am absolutely certain this is the same person	8	3	Same	Same	TRUE
A112	65	A	65_A	Male	Black or African American	50	FacePair08	I am absolutely certain this is the same person	9	3	Same	Different	TRUE
A112	65	A	65_A	Male	Black or African American	50	FacePair09	I am absolutely certain these are different people	10	-3	Different	Different	TRUE
A112	65	A	65_A	Male	Black or African American	50	FacePair10	I am slightly certain this is the same person	11	1	Different	Same	FALSE
A112	65	A	65_A	Male	Black or African American	50	FacePair11	I am absolutely certain this is the same person	12	3	Same	Same	TRUE
A112	65	A	65_A	Male	Black or African American	50	FacePair12	I am mostly certain these are different people	13	-2	Different	Different	TRUE
A113	65	A	65_A	Female	White	30	FacePair01	I am mostly certain these are different people	2	-2	Same	Same	FALSE
A113	65	A	65_A	Female	White	30	FacePair02	I am slightly certain this is the same person	3	1	Different	Different	FALSE
A113	65	A	65_A	Female	White	30	FacePair03	I am slightly certain this is the same person	4	1	Same	Different	TRUE
A113	65	A	65_A	Female	White	30	FacePair04	I am mostly certain these are different people	5	-2	Different	Same	TRUE
A113	65	A	65_A	Female	White	30	FacePair05	I am mostly certain this is the same person	6	2	Different	Same	FALSE
A113	65	A	65_A	Female	White	30	FacePair06	I am slightly certain this is the same person	7	1	Same	Different	TRUE
A113	65	A	65_A	Female	White	30	FacePair07	I am mostly certain this is the same person	8	2	Same	Same	TRUE
A113	65	A	65_A	Female	White	30	FacePair08	I am mostly certain this is the same person	9	2	Same	Different	TRUE
A113	65	A	65_A	Female	White	30	FacePair09	I am slightly certain these are different people	10	-1	Different	Different	TRUE
A113	65	A	65_A	Female	White	30	FacePair10	I am slightly certain this is the same person	11	1	Different	Same	FALSE
A113	65	A	65_A	Female	White	30	FacePair11	I am slightly certain this is the same person	12	1	Same	Same	TRUE
A113	65	A	65_A	Female	White	30	FacePair12	I am mostly certain these are different people	13	-2	Different	Different	TRUE
A114	65	A	65_A	Female	Black or African American	61	FacePair01	I am absolutely certain these are different people	2	-3	Same	Same	FALSE
A114	65	A	65_A	Female	Black or African American	61	FacePair02	I am absolutely certain these are different people	3	-3	Different	Different	TRUE
A114	65	A	65_A	Female	Black or African American	61	FacePair03	I am mostly certain these are different people	4	-2	Same	Different	FALSE
A114	65	A	65_A	Female	Black or African American	61	FacePair04	I am mostly certain these are different people	5	-2	Different	Same	TRUE
A114	65	A	65_A	Female	Black or African American	61	FacePair05	I am absolutely certain these are different people	6	-3	Different	Same	TRUE
A114	65	A	65_A	Female	Black or African American	61	FacePair06	I am slightly certain these are different people	7	-1	Same	Different	FALSE
A114	65	A	65_A	Female	Black or African American	61	FacePair07	I am mostly certain these are different people	8	-2	Same	Same	FALSE
A114	65	A	65_A	Female	Black or African American	61	FacePair08	I am slightly certain this is the same person	9	1	Same	Different	TRUE
A114	65	A	65_A	Female	Black or African American	61	FacePair09	I am slightly certain these are different people	10	-1	Different	Different	TRUE
A114	65	A	65_A	Female	Black or African American	61	FacePair10	I am slightly certain these are different people	11	-1	Different	Same	TRUE
A114	65	A	65_A	Female	Black or African American	61	FacePair11	I am absolutely certain this is the same person	12	3	Same	Same	TRUE
A114	65	A	65_A	Female	Black or African American	61	FacePair12	I am mostly certain these are different people	13	-2	Different	Different	TRUE
A115	65	A	65_A	Male	White	57	FacePair01	I am absolutely certain these are different people	2	-3	Same	Same	FALSE
A115	65	A	65_A	Male	White	57	FacePair02	I am not sure	3	0	Different	Different	TRUE
A115	65	A	65_A	Male	White	57	FacePair03	I am mostly certain these are different people	4	-2	Same	Different	FALSE
A115	65	A	65_A	Male	White	57	FacePair04	I am mostly certain these are different people	5	-2	Different	Same	TRUE
A115	65	A	65_A	Male	White	57	FacePair05	I am slightly certain this is the same person	6	1	Different	Same	FALSE
A115	65	A	65_A	Male	White	57	FacePair06	I am mostly certain these are different people	7	-2	Same	Different	FALSE
A115	65	A	65_A	Male	White	57	FacePair07	I am mostly certain these are different people	8	-2	Same	Same	FALSE
A115	65	A	65_A	Male	White	57	FacePair08	I am mostly certain these are different people	9	-2	Same	Different	FALSE
A115	65	A	65_A	Male	White	57	FacePair09	I am mostly certain this is the same person	10	2	Different	Different	FALSE
A115	65	A	65_A	Male	White	57	FacePair10	I am mostly certain these are different people	11	-2	Different	Same	TRUE
A115	65	A	65_A	Male	White	57	FacePair11	I am mostly certain these are different people	12	-2	Same	Same	FALSE
A115	65	A	65_A	Male	White	57	FacePair12	I am slightly certain these are different people	13	-1	Different	Different	TRUE
A116	65	A	65_A	Female	White	21	FacePair01	I am slightly certain these are different people	2	-1	Same	Same	FALSE
A116	65	A	65_A	Female	White	21	FacePair02	I am slightly certain this is the same person	3	1	Different	Different	FALSE
A116	65	A	65_A	Female	White	21	FacePair03	I am mostly certain this is the same person	4	2	Same	Different	TRUE
A116	65	A	65_A	Female	White	21	FacePair04	I am slightly certain these are different people	5	-1	Different	Same	TRUE
A116	65	A	65_A	Female	White	21	FacePair05	I am mostly certain this is the same person	6	2	Different	Same	FALSE
A116	65	A	65_A	Female	White	21	FacePair06	I am slightly certain these are different people	7	-1	Same	Different	FALSE
A116	65	A	65_A	Female	White	21	FacePair07	I am mostly certain this is the same person	8	2	Same	Same	TRUE
A116	65	A	65_A	Female	White	21	FacePair08	I am slightly certain this is the same person	9	1	Same	Different	TRUE
A116	65	A	65_A	Female	White	21	FacePair09	I am mostly certain these are different people	10	-2	Different	Different	TRUE
A116	65	A	65_A	Female	White	21	FacePair10	I am mostly certain this is the same person	11	2	Different	Same	FALSE
A116	65	A	65_A	Female	White	21	FacePair11	I am mostly certain this is the same person	12	2	Same	Same	TRUE
A116	65	A	65_A	Female	White	21	FacePair12	I am slightly certain these are different people	13	-1	Different	Different	TRUE
A117	65	A	65_A	Female	White	21	FacePair01	I am slightly certain these are different people	2	-1	Same	Same	FALSE
A117	65	A	65_A	Female	White	21	FacePair02	I am slightly certain these are different people	3	-1	Different	Different	TRUE
A117	65	A	65_A	Female	White	21	FacePair03	I am slightly certain this is the same person	4	1	Same	Different	TRUE
A117	65	A	65_A	Female	White	21	FacePair04	I am mostly certain this is the same person	5	2	Different	Same	FALSE
A117	65	A	65_A	Female	White	21	FacePair05	I am slightly certain this is the same person	6	1	Different	Same	FALSE
A117	65	A	65_A	Female	White	21	FacePair06	I am slightly certain these are different people	7	-1	Same	Different	FALSE
A117	65	A	65_A	Female	White	21	FacePair07	I am slightly certain this is the same person	8	1	Same	Same	TRUE
A117	65	A	65_A	Female	White	21	FacePair08	I am slightly certain this is the same person	9	1	Same	Different	TRUE
A117	65	A	65_A	Female	White	21	FacePair09	I am mostly certain these are different people	10	-2	Different	Different	TRUE
A117	65	A	65_A	Female	White	21	FacePair10	I am slightly certain this is the same person	11	1	Different	Same	FALSE
A117	65	A	65_A	Female	White	21	FacePair11	I am slightly certain this is the same person	12	1	Same	Same	TRUE
A117	65	A	65_A	Female	White	21	FacePair12	I am mostly certain these are different people	13	-2	Different	Different	TRUE
A118	65	A	65_A	Male	White	47	FacePair01	I am absolutely certain these are different people	2	-3	Same	Same	FALSE
A118	65	A	65_A	Male	White	47	FacePair02	I am absolutely certain these are different people	3	-3	Different	Different	TRUE
A118	65	A	65_A	Male	White	47	FacePair03	I am mostly certain this is the same person	4	2	Same	Different	TRUE
A118	65	A	65_A	Male	White	47	FacePair04	I am slightly certain these are different people	5	-1	Different	Same	TRUE
A118	65	A	65_A	Male	White	47	FacePair05	I am mostly certain these are different people	6	-2	Different	Same	TRUE
A118	65	A	65_A	Male	White	47	FacePair06	I am slightly certain these are different people	7	-1	Same	Different	FALSE
A118	65	A	65_A	Male	White	47	FacePair07	I am slightly certain these are different people	8	-1	Same	Same	FALSE
A118	65	A	65_A	Male	White	47	FacePair08	I am slightly certain these are different people	9	-1	Same	Different	FALSE
A118	65	A	65_A	Male	White	47	FacePair09	I am mostly certain these are different people	10	-2	Different	Different	TRUE
A118	65	A	65_A	Male	White	47	FacePair10	I am slightly certain these are different people	11	-1	Different	Same	TRUE
A118	65	A	65_A	Male	White	47	FacePair11	I am mostly certain this is the same person	12	2	Same	Same	TRUE
A118	65	A	65_A	Male	White	47	FacePair12	I am slightly certain these are different people	13	-1	Different	Different	TRUE
A119	65	A	65_A	Female	Black or African American	37	FacePair01	I am absolutely certain these are different people	2	-3	Same	Same	FALSE
A119	65	A	65_A	Female	Black or African American	37	FacePair02	I am absolutely certain these are different people	3	-3	Different	Different	TRUE
A119	65	A	65_A	Female	Black or African American	37	FacePair03	I am absolutely certain these are different people	4	-3	Same	Different	FALSE
A119	65	A	65_A	Female	Black or African American	37	FacePair04	I am absolutely certain these are different people	5	-3	Different	Same	TRUE
A119	65	A	65_A	Female	Black or African American	37	FacePair05	I am slightly certain this is the same person	6	1	Different	Same	FALSE
A119	65	A	65_A	Female	Black or African American	37	FacePair06	I am absolutely certain these are different people	7	-3	Same	Different	FALSE
A119	65	A	65_A	Female	Black or African American	37	FacePair07	I am slightly certain this is the same person	8	1	Same	Same	TRUE
A119	65	A	65_A	Female	Black or African American	37	FacePair08	I am absolutely certain these are different people	9	-3	Same	Different	FALSE
A119	65	A	65_A	Female	Black or African American	37	FacePair09	I am absolutely certain these are different people	10	-3	Different	Different	TRUE
A119	65	A	65_A	Female	Black or African American	37	FacePair10	I am slightly certain this is the same person	11	1	Different	Same	FALSE
A119	65	A	65_A	Female	Black or African American	37	FacePair11	I am slightly certain this is the same person	12	1	Same	Same	TRUE
A119	65	A	65_A	Female	Black or African American	37	FacePair12	I am absolutely certain these are different people	13	-3	Different	Different	TRUE
A120	65	A	65_A	Female	Black or African American	28	FacePair01	I am absolutely certain these are different people	2	-3	Same	Same	FALSE
A120	65	A	65_A	Female	Black or African American	28	FacePair02	I am absolutely certain these are different people	3	-3	Different	Different	TRUE
A120	65	A	65_A	Female	Black or African American	28	FacePair03	I am absolutely certain this is the same person	4	3	Same	Different	TRUE
A120	65	A	65_A	Female	Black or African American	28	FacePair04	I am mostly certain this is the same person	5	2	Different	Same	FALSE
A120	65	A	65_A	Female	Black or African American	28	FacePair05	I am mostly certain this is the same person	6	2	Different	Same	FALSE
A120	65	A	65_A	Female	Black or African American	28	FacePair06	I am mostly certain this is the same person	7	2	Same	Different	TRUE
A120	65	A	65_A	Female	Black or African American	28	FacePair07	I am mostly certain this is the same person	8	2	Same	Same	TRUE
A120	65	A	65_A	Female	Black or African American	28	FacePair08	I am mostly certain this is the same person	9	2	Same	Different	TRUE
A120	65	A	65_A	Female	Black or African American	28	FacePair09	I am absolutely certain these are different people	10	-3	Different	Different	TRUE
A120	65	A	65_A	Female	Black or African American	28	FacePair10	I am slightly certain this is the same person	11	1	Different	Same	FALSE
A120	65	A	65_A	Female	Black or African American	28	FacePair11	I am absolutely certain this is the same person	12	3	Same	Same	TRUE
A120	65	A	65_A	Female	Black or African American	28	FacePair12	I am absolutely certain these are different people	13	-3	Different	Different	TRUE
A121	65	A	65_A	Female	Black or African American	33	FacePair01	I am absolutely certain these are different people	2	-3	Same	Same	FALSE
A121	65	A	65_A	Female	Black or African American	33	FacePair02	I am absolutely certain these are different people	3	-3	Different	Different	TRUE
A121	65	A	65_A	Female	Black or African American	33	FacePair03	I am mostly certain this is the same person	4	2	Same	Different	TRUE
A121	65	A	65_A	Female	Black or African American	33	FacePair04	I am mostly certain these are different people	5	-2	Different	Same	TRUE
A121	65	A	65_A	Female	Black or African American	33	FacePair05	I am absolutely certain these are different people	6	-3	Different	Same	TRUE
A121	65	A	65_A	Female	Black or African American	33	FacePair06	I am mostly certain these are different people	7	-2	Same	Different	FALSE
A121	65	A	65_A	Female	Black or African American	33	FacePair07	I am slightly certain these are different people	8	-1	Same	Same	FALSE
A121	65	A	65_A	Female	Black or African American	33	FacePair08	I am slightly certain these are different people	9	-1	Same	Different	FALSE
A121	65	A	65_A	Female	Black or African American	33	FacePair09	I am absolutely certain these are different people	10	-3	Different	Different	TRUE
A121	65	A	65_A	Female	Black or African American	33	FacePair10	I am slightly certain these are different people	11	-1	Different	Same	TRUE
A121	65	A	65_A	Female	Black or African American	33	FacePair11	I am absolutely certain this is the same person	12	3	Same	Same	TRUE
A121	65	A	65_A	Female	Black or African American	33	FacePair12	I am mostly certain these are different people	13	-2	Different	Different	TRUE
A122	65	A	65_A	Male	Black or African American	65	FacePair01	I am absolutely certain these are different people	2	-3	Same	Same	FALSE
A122	65	A	65_A	Male	Black or African American	65	FacePair02	I am absolutely certain these are different people	3	-3	Different	Different	TRUE
A122	65	A	65_A	Male	Black or African American	65	FacePair03	I am mostly certain this is the same person	4	2	Same	Different	TRUE
A122	65	A	65_A	Male	Black or African American	65	FacePair04	I am absolutely certain these are different people	5	-3	Different	Same	TRUE
A122	65	A	65_A	Male	Black or African American	65	FacePair05	I am mostly certain these are different people	6	-2	Different	Same	TRUE
A122	65	A	65_A	Male	Black or African American	65	FacePair06	I am mostly certain these are different people	7	-2	Same	Different	FALSE
A122	65	A	65_A	Male	Black or African American	65	FacePair07	I am slightly certain this is the same person	8	1	Same	Same	TRUE
A122	65	A	65_A	Male	Black or African American	65	FacePair08	I am slightly certain this is the same person	9	1	Same	Different	TRUE
A122	65	A	65_A	Male	Black or African American	65	FacePair09	I am absolutely certain these are different people	10	-3	Different	Different	TRUE
A122	65	A	65_A	Male	Black or African American	65	FacePair10	I am mostly certain this is the same person	11	2	Different	Same	FALSE
A122	65	A	65_A	Male	Black or African American	65	FacePair11	I am absolutely certain this is the same person	12	3	Same	Same	TRUE
A122	65	A	65_A	Male	Black or African American	65	FacePair12	I am mostly certain these are different people	13	-2	Different	Different	TRUE
A123	65	A	65_A	Male	Asian	47	FacePair01	I am absolutely certain these are different people	2	-3	Same	Same	FALSE
A123	65	A	65_A	Male	Asian	47	FacePair02	I am mostly certain these are different people	3	-2	Different	Different	TRUE
A123	65	A	65_A	Male	Asian	47	FacePair03	I am slightly certain this is the same person	4	1	Same	Different	TRUE
A123	65	A	65_A	Male	Asian	47	FacePair04	I am mostly certain this is the same person	5	2	Different	Same	FALSE
A123	65	A	65_A	Male	Asian	47	FacePair05	I am mostly certain this is the same person	6	2	Different	Same	FALSE
A123	65	A	65_A	Male	Asian	47	FacePair06	I am mostly certain this is the same person	7	2	Same	Different	TRUE
A123	65	A	65_A	Male	Asian	47	FacePair07	I am mostly certain this is the same person	8	2	Same	Same	TRUE
A123	65	A	65_A	Male	Asian	47	FacePair08	I am mostly certain this is the same person	9	2	Same	Different	TRUE
A123	65	A	65_A	Male	Asian	47	FacePair09	I am absolutely certain these are different people	10	-3	Different	Different	TRUE
A123	65	A	65_A	Male	Asian	47	FacePair10	I am absolutely certain this is the same person	11	3	Different	Same	FALSE
A123	65	A	65_A	Male	Asian	47	FacePair11	I am mostly certain this is the same person	12	2	Same	Same	TRUE
A123	65	A	65_A	Male	Asian	47	FacePair12	I am slightly certain these are different people	13	-1	Different	Different	TRUE
A124	65	A	65_A	Male	White	47	FacePair01	I am absolutely certain these are different people	2	-3	Same	Same	FALSE
A124	65	A	65_A	Male	White	47	FacePair02	I am absolutely certain these are different people	3	-3	Different	Different	TRUE
A124	65	A	65_A	Male	White	47	FacePair03	I am mostly certain these are different people	4	-2	Same	Different	FALSE
A124	65	A	65_A	Male	White	47	FacePair04	I am not sure	5	0	Different	Same	TRUE
A124	65	A	65_A	Male	White	47	FacePair05	I am mostly certain these are different people	6	-2	Different	Same	TRUE
A124	65	A	65_A	Male	White	47	FacePair06	I am mostly certain these are different people	7	-2	Same	Different	FALSE
A124	65	A	65_A	Male	White	47	FacePair07	I am slightly certain these are different people	8	-1	Same	Same	FALSE
A124	65	A	65_A	Male	White	47	FacePair08	I am mostly certain this is the same person	9	2	Same	Different	TRUE
A124	65	A	65_A	Male	White	47	FacePair09	I am absolutely certain these are different people	10	-3	Different	Different	TRUE
A124	65	A	65_A	Male	White	47	FacePair10	I am slightly certain this is the same person	11	1	Different	Same	FALSE
A124	65	A	65_A	Male	White	47	FacePair11	I am mostly certain this is the same person	12	2	Same	Same	TRUE
A124	65	A	65_A	Male	White	47	FacePair12	I am mostly certain these are different people	13	-2	Different	Different	TRUE
A125	65	A	65_A	Female	Black or African American	32	FacePair01	I am mostly certain these are different people	2	-2	Same	Same	FALSE
A125	65	A	65_A	Female	Black or African American	32	FacePair02	I am slightly certain this is the same person	3	1	Different	Different	FALSE
A125	65	A	65_A	Female	Black or African American	32	FacePair03	I am absolutely certain this is the same person	4	3	Same	Different	TRUE
A125	65	A	65_A	Female	Black or African American	32	FacePair04	I am slightly certain these are different people	5	-1	Different	Same	TRUE
A125	65	A	65_A	Female	Black or African American	32	FacePair05	I am mostly certain these are different people	6	-2	Different	Same	TRUE
A125	65	A	65_A	Female	Black or African American	32	FacePair06	I am slightly certain this is the same person	7	1	Same	Different	TRUE
A125	65	A	65_A	Female	Black or African American	32	FacePair07	I am slightly certain this is the same person	8	1	Same	Same	TRUE
A125	65	A	65_A	Female	Black or African American	32	FacePair08	I am slightly certain this is the same person	9	1	Same	Different	TRUE
A125	65	A	65_A	Female	Black or African American	32	FacePair09	I am absolutely certain these are different people	10	-3	Different	Different	TRUE
A125	65	A	65_A	Female	Black or African American	32	FacePair10	I am slightly certain these are different people	11	-1	Different	Same	TRUE
A125	65	A	65_A	Female	Black or African American	32	FacePair11	I am slightly certain this is the same person	12	1	Same	Same	TRUE
A125	65	A	65_A	Female	Black or African American	32	FacePair12	I am absolutely certain these are different people	13	-3	Different	Different	TRUE
A126	65	A	65_A	Female	Black or African American	63	FacePair01	I am absolutely certain these are different people	2	-3	Same	Same	FALSE
A126	65	A	65_A	Female	Black or African American	63	FacePair02	I am mostly certain this is the same person	3	2	Different	Different	FALSE
A126	65	A	65_A	Female	Black or African American	63	FacePair03	I am absolutely certain these are different people	4	-3	Same	Different	FALSE
A126	65	A	65_A	Female	Black or African American	63	FacePair04	I am mostly certain these are different people	5	-2	Different	Same	TRUE
A126	65	A	65_A	Female	Black or African American	63	FacePair05	I am absolutely certain these are different people	6	-3	Different	Same	TRUE
A126	65	A	65_A	Female	Black or African American	63	FacePair06	I am mostly certain these are different people	7	-2	Same	Different	FALSE
A126	65	A	65_A	Female	Black or African American	63	FacePair07	I am mostly certain these are different people	8	-2	Same	Same	FALSE
A126	65	A	65_A	Female	Black or African American	63	FacePair08	I am mostly certain these are different people	9	-2	Same	Different	FALSE
A126	65	A	65_A	Female	Black or African American	63	FacePair09	I am absolutely certain these are different people	10	-3	Different	Different	TRUE
A126	65	A	65_A	Female	Black or African American	63	FacePair10	I am mostly certain these are different people	11	-2	Different	Same	TRUE
A126	65	A	65_A	Female	Black or African American	63	FacePair11	I am absolutely certain this is the same person	12	3	Same	Same	TRUE
A126	65	A	65_A	Female	Black or African American	63	FacePair12	I am mostly certain these are different people	13	-2	Different	Different	TRUE
A127	65	A	65_A	Female	White	53	FacePair01	I am absolutely certain these are different people	2	-3	Same	Same	FALSE
A127	65	A	65_A	Female	White	53	FacePair02	I am absolutely certain these are different people	3	-3	Different	Different	TRUE
A127	65	A	65_A	Female	White	53	FacePair03	I am slightly certain this is the same person	4	1	Same	Different	TRUE
A127	65	A	65_A	Female	White	53	FacePair04	I am mostly certain this is the same person	5	2	Different	Same	FALSE
A127	65	A	65_A	Female	White	53	FacePair05	I am mostly certain this is the same person	6	2	Different	Same	FALSE
A127	65	A	65_A	Female	White	53	FacePair06	I am slightly certain this is the same person	7	1	Same	Different	TRUE
A127	65	A	65_A	Female	White	53	FacePair07	I am absolutely certain this is the same person	8	3	Same	Same	TRUE
A127	65	A	65_A	Female	White	53	FacePair08	I am slightly certain this is the same person	9	1	Same	Different	TRUE
A127	65	A	65_A	Female	White	53	FacePair09	I am absolutely certain these are different people	10	-3	Different	Different	TRUE
A127	65	A	65_A	Female	White	53	FacePair10	I am mostly certain this is the same person	11	2	Different	Same	FALSE
A127	65	A	65_A	Female	White	53	FacePair11	I am mostly certain this is the same person	12	2	Same	Same	TRUE
A127	65	A	65_A	Female	White	53	FacePair12	I am mostly certain these are different people	13	-2	Different	Different	TRUE
A128	65	A	65_A	Female	Black or African American	31	FacePair01	I am mostly certain these are different people	2	-2	Same	Same	FALSE
A128	65	A	65_A	Female	Black or African American	31	FacePair02	I am mostly certain these are different people	3	-2	Different	Different	TRUE
A128	65	A	65_A	Female	Black or African American	31	FacePair03	I am mostly certain this is the same person	4	2	Same	Different	TRUE
A128	65	A	65_A	Female	Black or African American	31	FacePair04	I am slightly certain this is the same person	5	1	Different	Same	FALSE
A128	65	A	65_A	Female	Black or African American	31	FacePair05	I am slightly certain this is the same person	6	1	Different	Same	FALSE
A128	65	A	65_A	Female	Black or African American	31	FacePair06	I am mostly certain this is the same person	7	2	Same	Different	TRUE
A128	65	A	65_A	Female	Black or African American	31	FacePair07	I am mostly certain this is the same person	8	2	Same	Same	TRUE
A128	65	A	65_A	Female	Black or African American	31	FacePair08	I am mostly certain this is the same person	9	2	Same	Different	TRUE
A128	65	A	65_A	Female	Black or African American	31	FacePair09	I am mostly certain these are different people	10	-2	Different	Different	TRUE
A128	65	A	65_A	Female	Black or African American	31	FacePair10	I am mostly certain these are different people	11	-2	Different	Same	TRUE
A128	65	A	65_A	Female	Black or African American	31	FacePair11	I am mostly certain this is the same person	12	2	Same	Same	TRUE
A128	65	A	65_A	Female	Black or African American	31	FacePair12	I am mostly certain these are different people	13	-2	Different	Different	TRUE
A129	65	A	65_A	Male	White	47	FacePair01	I am slightly certain these are different people	2	-1	Same	Same	FALSE
A129	65	A	65_A	Male	White	47	FacePair02	I am slightly certain this is the same person	3	1	Different	Different	FALSE
A129	65	A	65_A	Male	White	47	FacePair03	I am slightly certain this is the same person	4	1	Same	Different	TRUE
A129	65	A	65_A	Male	White	47	FacePair04	I am slightly certain this is the same person	5	1	Different	Same	FALSE
A129	65	A	65_A	Male	White	47	FacePair05	I am slightly certain this is the same person	6	1	Different	Same	FALSE
A129	65	A	65_A	Male	White	47	FacePair06	I am mostly certain these are different people	7	-2	Same	Different	FALSE
A129	65	A	65_A	Male	White	47	FacePair07	I am mostly certain these are different people	8	-2	Same	Same	FALSE
A129	65	A	65_A	Male	White	47	FacePair08	I am mostly certain these are different people	9	-2	Same	Different	FALSE
A129	65	A	65_A	Male	White	47	FacePair09	I am absolutely certain these are different people	10	-3	Different	Different	TRUE
A129	65	A	65_A	Male	White	47	FacePair10	I am mostly certain these are different people	11	-2	Different	Same	TRUE
A129	65	A	65_A	Male	White	47	FacePair11	I am mostly certain this is the same person	12	2	Same	Same	TRUE
A129	65	A	65_A	Male	White	47	FacePair12	I am absolutely certain these are different people	13	-3	Different	Different	TRUE
A130	65	A	65_A	Female	White	73	FacePair01	I am not sure	2	0	Same	Same	FALSE
A130	65	A	65_A	Female	White	73	FacePair02	I am mostly certain these are different people	3	-2	Different	Different	TRUE
A130	65	A	65_A	Female	White	73	FacePair03	I am mostly certain this is the same person	4	2	Same	Different	TRUE
A130	65	A	65_A	Female	White	73	FacePair04	I am not sure	5	0	Different	Same	TRUE
A130	65	A	65_A	Female	White	73	FacePair05	I am slightly certain this is the same person	6	1	Different	Same	FALSE
A130	65	A	65_A	Female	White	73	FacePair06	I am mostly certain this is the same person	7	2	Same	Different	TRUE
A130	65	A	65_A	Female	White	73	FacePair07	I am slightly certain these are different people	8	-1	Same	Same	FALSE
A130	65	A	65_A	Female	White	73	FacePair08	I am mostly certain this is the same person	9	2	Same	Different	TRUE
A130	65	A	65_A	Female	White	73	FacePair09	I am mostly certain these are different people	10	-2	Different	Different	TRUE
A130	65	A	65_A	Female	White	73	FacePair10	I am slightly certain this is the same person	11	1	Different	Same	FALSE
A130	65	A	65_A	Female	White	73	FacePair11	I am mostly certain this is the same person	12	2	Same	Same	TRUE
A130	65	A	65_A	Female	White	73	FacePair12	I am mostly certain these are different people	13	-2	Different	Different	TRUE
A131	65	A	65_A	Female	Other	29	FacePair01	I am slightly certain these are different people	2	-1	Same	Same	FALSE
A131	65	A	65_A	Female	Other	29	FacePair02	I am absolutely certain these are different people	3	-3	Different	Different	TRUE
A131	65	A	65_A	Female	Other	29	FacePair03	I am absolutely certain this is the same person	4	3	Same	Different	TRUE
A131	65	A	65_A	Female	Other	29	FacePair04	I am mostly certain this is the same person	5	2	Different	Same	FALSE
A131	65	A	65_A	Female	Other	29	FacePair05	I am mostly certain these are different people	6	-2	Different	Same	TRUE
A131	65	A	65_A	Female	Other	29	FacePair06	I am absolutely certain this is the same person	7	3	Same	Different	TRUE
A131	65	A	65_A	Female	Other	29	FacePair07	I am absolutely certain these are different people	8	-3	Same	Same	FALSE
A131	65	A	65_A	Female	Other	29	FacePair08	I am mostly certain this is the same person	9	2	Same	Different	TRUE
A131	65	A	65_A	Female	Other	29	FacePair09	I am absolutely certain these are different people	10	-3	Different	Different	TRUE
A131	65	A	65_A	Female	Other	29	FacePair10	I am slightly certain these are different people	11	-1	Different	Same	TRUE
A131	65	A	65_A	Female	Other	29	FacePair11	I am absolutely certain this is the same person	12	3	Same	Same	TRUE
A131	65	A	65_A	Female	Other	29	FacePair12	I am mostly certain these are different people	13	-2	Different	Different	TRUE
A132	65	A	65_A	Male	Black or African American	30	FacePair01	I am absolutely certain these are different people	2	-3	Same	Same	FALSE
A132	65	A	65_A	Male	Black or African American	30	FacePair02	I am absolutely certain these are different people	3	-3	Different	Different	TRUE
A132	65	A	65_A	Male	Black or African American	30	FacePair03	I am absolutely certain this is the same person	4	3	Same	Different	TRUE
A132	65	A	65_A	Male	Black or African American	30	FacePair04	I am absolutely certain these are different people	5	-3	Different	Same	TRUE
A132	65	A	65_A	Male	Black or African American	30	FacePair05	I am absolutely certain these are different people	6	-3	Different	Same	TRUE
A132	65	A	65_A	Male	Black or African American	30	FacePair06	I am absolutely certain these are different people	7	-3	Same	Different	FALSE
A132	65	A	65_A	Male	Black or African American	30	FacePair07	I am absolutely certain this is the same person	8	3	Same	Same	TRUE
A132	65	A	65_A	Male	Black or African American	30	FacePair08	I am absolutely certain this is the same person	9	3	Same	Different	TRUE
A132	65	A	65_A	Male	Black or African American	30	FacePair09	I am absolutely certain these are different people	10	-3	Different	Different	TRUE
A132	65	A	65_A	Male	Black or African American	30	FacePair10	I am absolutely certain these are different people	11	-3	Different	Same	TRUE
A132	65	A	65_A	Male	Black or African American	30	FacePair11	I am absolutely certain this is the same person	12	3	Same	Same	TRUE
A132	65	A	65_A	Male	Black or African American	30	FacePair12	I am absolutely certain these are different people	13	-3	Different	Different	TRUE
A133	65	A	65_A	Female	Black or African American	58	FacePair01	I am mostly certain these are different people	2	-2	Same	Same	FALSE
A133	65	A	65_A	Female	Black or African American	58	FacePair02	I am mostly certain these are different people	3	-2	Different	Different	TRUE
A133	65	A	65_A	Female	Black or African American	58	FacePair03	I am absolutely certain this is the same person	4	3	Same	Different	TRUE
A133	65	A	65_A	Female	Black or African American	58	FacePair04	I am slightly certain these are different people	5	-1	Different	Same	TRUE
A133	65	A	65_A	Female	Black or African American	58	FacePair05	I am mostly certain these are different people	6	-2	Different	Same	TRUE
A133	65	A	65_A	Female	Black or African American	58	FacePair06	I am mostly certain these are different people	7	-2	Same	Different	FALSE
A133	65	A	65_A	Female	Black or African American	58	FacePair07	I am absolutely certain this is the same person	8	3	Same	Same	TRUE
A133	65	A	65_A	Female	Black or African American	58	FacePair08	I am absolutely certain this is the same person	9	3	Same	Different	TRUE
A133	65	A	65_A	Female	Black or African American	58	FacePair09	I am absolutely certain these are different people	10	-3	Different	Different	TRUE
A133	65	A	65_A	Female	Black or African American	58	FacePair10	I am absolutely certain this is the same person	11	3	Different	Same	FALSE
A133	65	A	65_A	Female	Black or African American	58	FacePair11	I am absolutely certain this is the same person	12	3	Same	Same	TRUE
A133	65	A	65_A	Female	Black or African American	58	FacePair12	I am mostly certain this is the same person	13	2	Different	Different	FALSE
A134	65	A	65_A	Female	Black or African American	65	FacePair01	I am mostly certain these are different people	2	-2	Same	Same	FALSE
A134	65	A	65_A	Female	Black or African American	65	FacePair02	I am not sure	3	0	Different	Different	TRUE
A134	65	A	65_A	Female	Black or African American	65	FacePair03	I am mostly certain this is the same person	4	2	Same	Different	TRUE
A134	65	A	65_A	Female	Black or African American	65	FacePair04	I am absolutely certain this is the same person	5	3	Different	Same	FALSE
A134	65	A	65_A	Female	Black or African American	65	FacePair05	I am slightly certain these are different people	6	-1	Different	Same	TRUE
A134	65	A	65_A	Female	Black or African American	65	FacePair06	I am not sure	7	0	Same	Different	FALSE
A134	65	A	65_A	Female	Black or African American	65	FacePair07	I am absolutely certain this is the same person	8	3	Same	Same	TRUE
A134	65	A	65_A	Female	Black or African American	65	FacePair08	I am mostly certain this is the same person	9	2	Same	Different	TRUE
A134	65	A	65_A	Female	Black or African American	65	FacePair09	I am mostly certain these are different people	10	-2	Different	Different	TRUE
A134	65	A	65_A	Female	Black or African American	65	FacePair10	I am mostly certain this is the same person	11	2	Different	Same	FALSE
A134	65	A	65_A	Female	Black or African American	65	FacePair11	I am absolutely certain this is the same person	12	3	Same	Same	TRUE
A134	65	A	65_A	Female	Black or African American	65	FacePair12	I am slightly certain this is the same person	13	1	Different	Different	FALSE
A135	65	A	65_A	Female	Black or African American	52	FacePair01	I am mostly certain these are different people	2	-2	Same	Same	FALSE
A135	65	A	65_A	Female	Black or African American	52	FacePair02	I am mostly certain these are different people	3	-2	Different	Different	TRUE
A135	65	A	65_A	Female	Black or African American	52	FacePair03	I am mostly certain this is the same person	4	2	Same	Different	TRUE
A135	65	A	65_A	Female	Black or African American	52	FacePair04	I am slightly certain this is the same person	5	1	Different	Same	FALSE
A135	65	A	65_A	Female	Black or African American	52	FacePair05	I am slightly certain these are different people	6	-1	Different	Same	TRUE
A135	65	A	65_A	Female	Black or African American	52	FacePair06	I am mostly certain these are different people	7	-2	Same	Different	FALSE
A135	65	A	65_A	Female	Black or African American	52	FacePair07	I am slightly certain this is the same person	8	1	Same	Same	TRUE
A135	65	A	65_A	Female	Black or African American	52	FacePair08	I am slightly certain these are different people	9	-1	Same	Different	FALSE
A135	65	A	65_A	Female	Black or African American	52	FacePair09	I am mostly certain these are different people	10	-2	Different	Different	TRUE
A135	65	A	65_A	Female	Black or African American	52	FacePair10	I am mostly certain this is the same person	11	2	Different	Same	FALSE
A135	65	A	65_A	Female	Black or African American	52	FacePair11	I am absolutely certain this is the same person	12	3	Same	Same	TRUE
A135	65	A	65_A	Female	Black or African American	52	FacePair12	I am absolutely certain these are different people	13	-3	Different	Different	TRUE
A136	65	A	65_A	Male	Other	57	FacePair01	I am mostly certain these are different people	2	-2	Same	Same	FALSE
A136	65	A	65_A	Male	Other	57	FacePair02	I am slightly certain these are different people	3	-1	Different	Different	TRUE
A136	65	A	65_A	Male	Other	57	FacePair03	I am slightly certain this is the same person	4	1	Same	Different	TRUE
A136	65	A	65_A	Male	Other	57	FacePair04	I am mostly certain these are different people	5	-2	Different	Same	TRUE
A136	65	A	65_A	Male	Other	57	FacePair05	I am slightly certain these are different people	6	-1	Different	Same	TRUE
A136	65	A	65_A	Male	Other	57	FacePair06	I am slightly certain these are different people	7	-1	Same	Different	FALSE
A136	65	A	65_A	Male	Other	57	FacePair07	I am mostly certain these are different people	8	-2	Same	Same	FALSE
A136	65	A	65_A	Male	Other	57	FacePair08	I am slightly certain these are different people	9	-1	Same	Different	FALSE
A136	65	A	65_A	Male	Other	57	FacePair09	I am slightly certain these are different people	10	-1	Different	Different	TRUE
A136	65	A	65_A	Male	Other	57	FacePair10	I am slightly certain this is the same person	11	1	Different	Same	FALSE
A136	65	A	65_A	Male	Other	57	FacePair11	I am slightly certain this is the same person	12	1	Same	Same	TRUE
A136	65	A	65_A	Male	Other	57	FacePair12	I am slightly certain these are different people	13	-1	Different	Different	TRUE
A137	65	A	65_A	Female	Black or African American	42	FacePair01	I am mostly certain these are different people	2	-2	Same	Same	FALSE
A137	65	A	65_A	Female	Black or African American	42	FacePair02	I am slightly certain these are different people	3	-1	Different	Different	TRUE
A137	65	A	65_A	Female	Black or African American	42	FacePair03	I am mostly certain this is the same person	4	2	Same	Different	TRUE
A137	65	A	65_A	Female	Black or African American	42	FacePair04	I am slightly certain these are different people	5	-1	Different	Same	TRUE
A137	65	A	65_A	Female	Black or African American	42	FacePair05	I am not sure	6	0	Different	Same	TRUE
A137	65	A	65_A	Female	Black or African American	42	FacePair06	I am slightly certain this is the same person	7	1	Same	Different	TRUE
A137	65	A	65_A	Female	Black or African American	42	FacePair07	I am slightly certain these are different people	8	-1	Same	Same	FALSE
A137	65	A	65_A	Female	Black or African American	42	FacePair08	I am mostly certain this is the same person	9	2	Same	Different	TRUE
A137	65	A	65_A	Female	Black or African American	42	FacePair09	I am absolutely certain these are different people	10	-3	Different	Different	TRUE
A137	65	A	65_A	Female	Black or African American	42	FacePair10	I am not sure	11	0	Different	Same	TRUE
A137	65	A	65_A	Female	Black or African American	42	FacePair11	I am slightly certain this is the same person	12	1	Same	Same	TRUE
A137	65	A	65_A	Female	Black or African American	42	FacePair12	I am mostly certain this is the same person	13	2	Different	Different	FALSE
A138	65	A	65_A	Male	Black or African American	35	FacePair01	I am absolutely certain these are different people	2	-3	Same	Same	FALSE
A138	65	A	65_A	Male	Black or African American	35	FacePair02	I am mostly certain this is the same person	3	2	Different	Different	FALSE
A138	65	A	65_A	Male	Black or African American	35	FacePair03	I am absolutely certain this is the same person	4	3	Same	Different	TRUE
A138	65	A	65_A	Male	Black or African American	35	FacePair04	I am not sure	5	0	Different	Same	TRUE
A138	65	A	65_A	Male	Black or African American	35	FacePair05	I am slightly certain this is the same person	6	1	Different	Same	FALSE
A138	65	A	65_A	Male	Black or African American	35	FacePair06	I am not sure	7	0	Same	Different	FALSE
A138	65	A	65_A	Male	Black or African American	35	FacePair07	I am not sure	8	0	Same	Same	FALSE
A138	65	A	65_A	Male	Black or African American	35	FacePair08	I am absolutely certain this is the same person	9	3	Same	Different	TRUE
A138	65	A	65_A	Male	Black or African American	35	FacePair09	I am mostly certain these are different people	10	-2	Different	Different	TRUE
A138	65	A	65_A	Male	Black or African American	35	FacePair10	I am absolutely certain this is the same person	11	3	Different	Same	FALSE
A138	65	A	65_A	Male	Black or African American	35	FacePair11	I am absolutely certain this is the same person	12	3	Same	Same	TRUE
A138	65	A	65_A	Male	Black or African American	35	FacePair12	I am absolutely certain these are different people	13	-3	Different	Different	TRUE
A139	65	A	65_A	Male	Black or African American	60	FacePair01	I am slightly certain this is the same person	2	1	Same	Same	TRUE
A139	65	A	65_A	Male	Black or African American	60	FacePair02	I am slightly certain this is the same person	3	1	Different	Different	FALSE
A139	65	A	65_A	Male	Black or African American	60	FacePair03	I am mostly certain this is the same person	4	2	Same	Different	TRUE
A139	65	A	65_A	Male	Black or African American	60	FacePair04	I am mostly certain this is the same person	5	2	Different	Same	FALSE
A139	65	A	65_A	Male	Black or African American	60	FacePair05	I am slightly certain this is the same person	6	1	Different	Same	FALSE
A139	65	A	65_A	Male	Black or African American	60	FacePair06	I am slightly certain these are different people	7	-1	Same	Different	FALSE
A139	65	A	65_A	Male	Black or African American	60	FacePair07	I am slightly certain this is the same person	8	1	Same	Same	TRUE
A139	65	A	65_A	Male	Black or African American	60	FacePair08	I am slightly certain this is the same person	9	1	Same	Different	TRUE
A139	65	A	65_A	Male	Black or African American	60	FacePair09	I am absolutely certain these are different people	10	-3	Different	Different	TRUE
A139	65	A	65_A	Male	Black or African American	60	FacePair10	I am absolutely certain these are different people	11	-3	Different	Same	TRUE
A139	65	A	65_A	Male	Black or African American	60	FacePair11	I am slightly certain this is the same person	12	1	Same	Same	TRUE
A139	65	A	65_A	Male	Black or African American	60	FacePair12	I am mostly certain these are different people	13	-2	Different	Different	TRUE
A140	65	A	65_A	Female	Black or African American	54	FacePair01	I am slightly certain these are different people	2	-1	Same	Same	FALSE
A140	65	A	65_A	Female	Black or African American	54	FacePair02	I am slightly certain these are different people	3	-1	Different	Different	TRUE
A140	65	A	65_A	Female	Black or African American	54	FacePair03	I am not sure	4	0	Same	Different	FALSE
A140	65	A	65_A	Female	Black or African American	54	FacePair04	I am absolutely certain these are different people	5	-3	Different	Same	TRUE
A140	65	A	65_A	Female	Black or African American	54	FacePair05	I am absolutely certain these are different people	6	-3	Different	Same	TRUE
A140	65	A	65_A	Female	Black or African American	54	FacePair06	I am not sure	7	0	Same	Different	FALSE
A140	65	A	65_A	Female	Black or African American	54	FacePair07	I am absolutely certain this is the same person	8	3	Same	Same	TRUE
A140	65	A	65_A	Female	Black or African American	54	FacePair08	I am not sure	9	0	Same	Different	FALSE
A140	65	A	65_A	Female	Black or African American	54	FacePair09	I am absolutely certain these are different people	10	-3	Different	Different	TRUE
A140	65	A	65_A	Female	Black or African American	54	FacePair10	I am not sure	11	0	Different	Same	TRUE
A140	65	A	65_A	Female	Black or African American	54	FacePair11	I am absolutely certain this is the same person	12	3	Same	Same	TRUE
A140	65	A	65_A	Female	Black or African American	54	FacePair12	I am not sure	13	0	Different	Different	TRUE
A141	65	A	65_A	Male	Asian	58	FacePair01	I am absolutely certain these are different people	2	-3	Same	Same	FALSE
A141	65	A	65_A	Male	Asian	58	FacePair02	I am absolutely certain these are different people	3	-3	Different	Different	TRUE
A141	65	A	65_A	Male	Asian	58	FacePair03	I am absolutely certain this is the same person	4	3	Same	Different	TRUE
A141	65	A	65_A	Male	Asian	58	FacePair04	I am slightly certain this is the same person	5	1	Different	Same	FALSE
A141	65	A	65_A	Male	Asian	58	FacePair05	I am absolutely certain this is the same person	6	3	Different	Same	FALSE
A141	65	A	65_A	Male	Asian	58	FacePair06	I am slightly certain this is the same person	7	1	Same	Different	TRUE
A141	65	A	65_A	Male	Asian	58	FacePair07	I am absolutely certain this is the same person	8	3	Same	Same	TRUE
A141	65	A	65_A	Male	Asian	58	FacePair08	I am slightly certain this is the same person	9	1	Same	Different	TRUE
A141	65	A	65_A	Male	Asian	58	FacePair09	I am absolutely certain these are different people	10	-3	Different	Different	TRUE
A141	65	A	65_A	Male	Asian	58	FacePair10	I am mostly certain this is the same person	11	2	Different	Same	FALSE
A141	65	A	65_A	Male	Asian	58	FacePair11	I am absolutely certain this is the same person	12	3	Same	Same	TRUE
A141	65	A	65_A	Male	Asian	58	FacePair12	I am absolutely certain these are different people	13	-3	Different	Different	TRUE
A142	65	A	65_A	Male	White	74	FacePair01	I am mostly certain these are different people	2	-2	Same	Same	FALSE
A142	65	A	65_A	Male	White	74	FacePair02	I am slightly certain these are different people	3	-1	Different	Different	TRUE
A142	65	A	65_A	Male	White	74	FacePair03	I am mostly certain this is the same person	4	2	Same	Different	TRUE
A142	65	A	65_A	Male	White	74	FacePair04	I am mostly certain this is the same person	5	2	Different	Same	FALSE
A142	65	A	65_A	Male	White	74	FacePair05	I am mostly certain these are different people	6	-2	Different	Same	TRUE
A142	65	A	65_A	Male	White	74	FacePair06	I am mostly certain these are different people	7	-2	Same	Different	FALSE
A142	65	A	65_A	Male	White	74	FacePair07	I am mostly certain this is the same person	8	2	Same	Same	TRUE
A142	65	A	65_A	Male	White	74	FacePair08	I am slightly certain these are different people	9	-1	Same	Different	FALSE
A142	65	A	65_A	Male	White	74	FacePair09	I am absolutely certain these are different people	10	-3	Different	Different	TRUE
A142	65	A	65_A	Male	White	74	FacePair10	I am mostly certain this is the same person	11	2	Different	Same	FALSE
A142	65	A	65_A	Male	White	74	FacePair11	I am mostly certain this is the same person	12	2	Same	Same	TRUE
A142	65	A	65_A	Male	White	74	FacePair12	I am slightly certain these are different people	13	-1	Different	Different	TRUE
A143	65	A	65_A	Female	Black or African American	47	FacePair01	I am absolutely certain these are different people	2	-3	Same	Same	FALSE
A143	65	A	65_A	Female	Black or African American	47	FacePair02	I am absolutely certain these are different people	3	-3	Different	Different	TRUE
A143	65	A	65_A	Female	Black or African American	47	FacePair03	I am not sure	4	0	Same	Different	FALSE
A143	65	A	65_A	Female	Black or African American	47	FacePair04	I am absolutely certain these are different people	5	-3	Different	Same	TRUE
A143	65	A	65_A	Female	Black or African American	47	FacePair05	I am absolutely certain these are different people	6	-3	Different	Same	TRUE
A143	65	A	65_A	Female	Black or African American	47	FacePair06	I am not sure	7	0	Same	Different	FALSE
A143	65	A	65_A	Female	Black or African American	47	FacePair07	I am mostly certain this is the same person	8	2	Same	Same	TRUE
A143	65	A	65_A	Female	Black or African American	47	FacePair08	I am slightly certain this is the same person	9	1	Same	Different	TRUE
A143	65	A	65_A	Female	Black or African American	47	FacePair09	I am absolutely certain these are different people	10	-3	Different	Different	TRUE
A143	65	A	65_A	Female	Black or African American	47	FacePair10	I am not sure	11	0	Different	Same	TRUE
A143	65	A	65_A	Female	Black or African American	47	FacePair11	I am mostly certain these are different people	12	-2	Same	Same	FALSE
A143	65	A	65_A	Female	Black or African American	47	FacePair12	I am not sure	13	0	Different	Different	TRUE
A144	65	A	65_A	Female	White	69	FacePair01	I am absolutely certain these are different people	2	-3	Same	Same	FALSE
A144	65	A	65_A	Female	White	69	FacePair02	I am absolutely certain these are different people	3	-3	Different	Different	TRUE
A144	65	A	65_A	Female	White	69	FacePair03	I am slightly certain this is the same person	4	1	Same	Different	TRUE
A144	65	A	65_A	Female	White	69	FacePair04	I am absolutely certain these are different people	5	-3	Different	Same	TRUE
A144	65	A	65_A	Female	White	69	FacePair05	I am slightly certain this is the same person	6	1	Different	Same	FALSE
A144	65	A	65_A	Female	White	69	FacePair06	I am mostly certain this is the same person	7	2	Same	Different	TRUE
A144	65	A	65_A	Female	White	69	FacePair07	I am mostly certain these are different people	8	-2	Same	Same	FALSE
A144	65	A	65_A	Female	White	69	FacePair08	I am absolutely certain this is the same person	9	3	Same	Different	TRUE
A144	65	A	65_A	Female	White	69	FacePair09	I am absolutely certain these are different people	10	-3	Different	Different	TRUE
A144	65	A	65_A	Female	White	69	FacePair10	I am absolutely certain this is the same person	11	3	Different	Same	FALSE
A144	65	A	65_A	Female	White	69	FacePair11	I am mostly certain this is the same person	12	2	Same	Same	TRUE
A144	65	A	65_A	Female	White	69	FacePair12	I am mostly certain these are different people	13	-2	Different	Different	TRUE
A145	65	A	65_A	Male	White	29	FacePair01	I am absolutely certain these are different people	2	-3	Same	Same	FALSE
A145	65	A	65_A	Male	White	29	FacePair02	I am slightly certain this is the same person	3	1	Different	Different	FALSE
A145	65	A	65_A	Male	White	29	FacePair03	I am mostly certain these are different people	4	-2	Same	Different	FALSE
A145	65	A	65_A	Male	White	29	FacePair04	I am slightly certain these are different people	5	-1	Different	Same	TRUE
A145	65	A	65_A	Male	White	29	FacePair05	I am absolutely certain these are different people	6	-3	Different	Same	TRUE
A145	65	A	65_A	Male	White	29	FacePair06	I am slightly certain this is the same person	7	1	Same	Different	TRUE
A145	65	A	65_A	Male	White	29	FacePair07	I am absolutely certain these are different people	8	-3	Same	Same	FALSE
A145	65	A	65_A	Male	White	29	FacePair08	I am mostly certain these are different people	9	-2	Same	Different	FALSE
A145	65	A	65_A	Male	White	29	FacePair09	I am absolutely certain these are different people	10	-3	Different	Different	TRUE
A145	65	A	65_A	Male	White	29	FacePair10	I am not sure	11	0	Different	Same	TRUE
A145	65	A	65_A	Male	White	29	FacePair11	I am slightly certain this is the same person	12	1	Same	Same	TRUE
A145	65	A	65_A	Male	White	29	FacePair12	I am absolutely certain these are different people	13	-3	Different	Different	TRUE
A146	65	A	65_A	Female	White	30	FacePair01	I am slightly certain these are different people	2	-1	Same	Same	FALSE
A146	65	A	65_A	Female	White	30	FacePair02	I am mostly certain these are different people	3	-2	Different	Different	TRUE
A146	65	A	65_A	Female	White	30	FacePair03	I am not sure	4	0	Same	Different	FALSE
A146	65	A	65_A	Female	White	30	FacePair04	I am mostly certain this is the same person	5	2	Different	Same	FALSE
A146	65	A	65_A	Female	White	30	FacePair05	I am mostly certain these are different people	6	-2	Different	Same	TRUE
A146	65	A	65_A	Female	White	30	FacePair06	I am mostly certain this is the same person	7	2	Same	Different	TRUE
A146	65	A	65_A	Female	White	30	FacePair07	I am mostly certain this is the same person	8	2	Same	Same	TRUE
A146	65	A	65_A	Female	White	30	FacePair08	I am mostly certain this is the same person	9	2	Same	Different	TRUE
A146	65	A	65_A	Female	White	30	FacePair09	I am mostly certain these are different people	10	-2	Different	Different	TRUE
A146	65	A	65_A	Female	White	30	FacePair10	I am mostly certain these are different people	11	-2	Different	Same	TRUE
A146	65	A	65_A	Female	White	30	FacePair11	I am mostly certain this is the same person	12	2	Same	Same	TRUE
A146	65	A	65_A	Female	White	30	FacePair12	I am mostly certain these are different people	13	-2	Different	Different	TRUE
A147	65	A	65_A	Male	White	48	FacePair01	I am mostly certain these are different people	2	-2	Same	Same	FALSE
A147	65	A	65_A	Male	White	48	FacePair02	I am mostly certain these are different people	3	-2	Different	Different	TRUE
A147	65	A	65_A	Male	White	48	FacePair03	I am not sure	4	0	Same	Different	FALSE
A147	65	A	65_A	Male	White	48	FacePair04	I am slightly certain this is the same person	5	1	Different	Same	FALSE
A147	65	A	65_A	Male	White	48	FacePair05	I am slightly certain these are different people	6	-1	Different	Same	TRUE
A147	65	A	65_A	Male	White	48	FacePair06	I am slightly certain these are different people	7	-1	Same	Different	FALSE
A147	65	A	65_A	Male	White	48	FacePair07	I am slightly certain these are different people	8	-1	Same	Same	FALSE
A147	65	A	65_A	Male	White	48	FacePair08	I am slightly certain these are different people	9	-1	Same	Different	FALSE
A147	65	A	65_A	Male	White	48	FacePair09	I am mostly certain these are different people	10	-2	Different	Different	TRUE
A147	65	A	65_A	Male	White	48	FacePair10	I am slightly certain these are different people	11	-1	Different	Same	TRUE
A147	65	A	65_A	Male	White	48	FacePair11	I am not sure	12	0	Same	Same	FALSE
A147	65	A	65_A	Male	White	48	FacePair12	I am slightly certain these are different people	13	-1	Different	Different	TRUE
A148	65	A	65_A	Female	Black or African American	34	FacePair01	I am absolutely certain these are different people	2	-3	Same	Same	FALSE
A148	65	A	65_A	Female	Black or African American	34	FacePair02	I am absolutely certain these are different people	3	-3	Different	Different	TRUE
A148	65	A	65_A	Female	Black or African American	34	FacePair03	I am absolutely certain this is the same person	4	3	Same	Different	TRUE
A148	65	A	65_A	Female	Black or African American	34	FacePair04	I am mostly certain this is the same person	5	2	Different	Same	FALSE
A148	65	A	65_A	Female	Black or African American	34	FacePair05	I am absolutely certain these are different people	6	-3	Different	Same	TRUE
A148	65	A	65_A	Female	Black or African American	34	FacePair06	I am mostly certain this is the same person	7	2	Same	Different	TRUE
A148	65	A	65_A	Female	Black or African American	34	FacePair07	I am mostly certain this is the same person	8	2	Same	Same	TRUE
A148	65	A	65_A	Female	Black or African American	34	FacePair08	I am mostly certain this is the same person	9	2	Same	Different	TRUE
A148	65	A	65_A	Female	Black or African American	34	FacePair09	I am absolutely certain these are different people	10	-3	Different	Different	TRUE
A148	65	A	65_A	Female	Black or African American	34	FacePair10	I am mostly certain this is the same person	11	2	Different	Same	FALSE
A148	65	A	65_A	Female	Black or African American	34	FacePair11	I am absolutely certain this is the same person	12	3	Same	Same	TRUE
A148	65	A	65_A	Female	Black or African American	34	FacePair12	I am absolutely certain these are different people	13	-3	Different	Different	TRUE
A149	65	A	65_A	Female	Black or African American	46	FacePair01	I am absolutely certain these are different people	2	-3	Same	Same	FALSE
A149	65	A	65_A	Female	Black or African American	46	FacePair02	I am mostly certain these are different people	3	-2	Different	Different	TRUE
A149	65	A	65_A	Female	Black or African American	46	FacePair03	I am mostly certain this is the same person	4	2	Same	Different	TRUE
A149	65	A	65_A	Female	Black or African American	46	FacePair04	I am slightly certain these are different people	5	-1	Different	Same	TRUE
A149	65	A	65_A	Female	Black or African American	46	FacePair05	I am mostly certain this is the same person	6	2	Different	Same	FALSE
A149	65	A	65_A	Female	Black or African American	46	FacePair06	I am slightly certain these are different people	7	-1	Same	Different	FALSE
A149	65	A	65_A	Female	Black or African American	46	FacePair07	I am slightly certain these are different people	8	-1	Same	Same	FALSE
A149	65	A	65_A	Female	Black or African American	46	FacePair08	I am slightly certain this is the same person	9	1	Same	Different	TRUE
A149	65	A	65_A	Female	Black or African American	46	FacePair09	I am absolutely certain these are different people	10	-3	Different	Different	TRUE
A149	65	A	65_A	Female	Black or African American	46	FacePair10	I am slightly certain these are different people	11	-1	Different	Same	TRUE
A149	65	A	65_A	Female	Black or African American	46	FacePair11	I am absolutely certain this is the same person	12	3	Same	Same	TRUE
A149	65	A	65_A	Female	Black or African American	46	FacePair12	I am absolutely certain these are different people	13	-3	Different	Different	TRUE
A150	65	A	65_A	Female	Black or African American	67	FacePair01	I am absolutely certain these are different people	2	-3	Same	Same	FALSE
A150	65	A	65_A	Female	Black or African American	67	FacePair02	I am absolutely certain these are different people	3	-3	Different	Different	TRUE
A150	65	A	65_A	Female	Black or African American	67	FacePair03	I am mostly certain this is the same person	4	2	Same	Different	TRUE
A150	65	A	65_A	Female	Black or African American	67	FacePair04	I am absolutely certain these are different people	5	-3	Different	Same	TRUE
A150	65	A	65_A	Female	Black or African American	67	FacePair05	I am absolutely certain these are different people	6	-3	Different	Same	TRUE
A150	65	A	65_A	Female	Black or African American	67	FacePair06	I am absolutely certain this is the same person	7	3	Same	Different	TRUE
A150	65	A	65_A	Female	Black or African American	67	FacePair07	I am mostly certain this is the same person	8	2	Same	Same	TRUE
A150	65	A	65_A	Female	Black or African American	67	FacePair08	I am mostly certain these are different people	9	-2	Same	Different	FALSE
A150	65	A	65_A	Female	Black or African American	67	FacePair09	I am absolutely certain these are different people	10	-3	Different	Different	TRUE
A150	65	A	65_A	Female	Black or African American	67	FacePair10	I am not sure	11	0	Different	Same	TRUE
A150	65	A	65_A	Female	Black or African American	67	FacePair11	I am absolutely certain this is the same person	12	3	Same	Same	TRUE
A150	65	A	65_A	Female	Black or African American	67	FacePair12	I am absolutely certain these are different people	13	-3	Different	Different	TRUE
A151	65	A	65_A	Male	White	69	FacePair01	I am mostly certain these are different people	2	-2	Same	Same	FALSE
A151	65	A	65_A	Male	White	69	FacePair02	I am absolutely certain these are different people	3	-3	Different	Different	TRUE
A151	65	A	65_A	Male	White	69	FacePair03	I am not sure	4	0	Same	Different	FALSE
A151	65	A	65_A	Male	White	69	FacePair04	I am mostly certain these are different people	5	-2	Different	Same	TRUE
A151	65	A	65_A	Male	White	69	FacePair05	I am not sure	6	0	Different	Same	TRUE
A151	65	A	65_A	Male	White	69	FacePair06	I am mostly certain this is the same person	7	2	Same	Different	TRUE
A151	65	A	65_A	Male	White	69	FacePair07	I am absolutely certain this is the same person	8	3	Same	Same	TRUE
A151	65	A	65_A	Male	White	69	FacePair08	I am absolutely certain this is the same person	9	3	Same	Different	TRUE
A151	65	A	65_A	Male	White	69	FacePair09	I am slightly certain these are different people	10	-1	Different	Different	TRUE
A151	65	A	65_A	Male	White	69	FacePair10	I am slightly certain this is the same person	11	1	Different	Same	FALSE
A151	65	A	65_A	Male	White	69	FacePair11	I am absolutely certain this is the same person	12	3	Same	Same	TRUE
A151	65	A	65_A	Male	White	69	FacePair12	I am mostly certain this is the same person	13	2	Different	Different	FALSE
A152	65	A	65_A	Female	Black or African American	29	FacePair01	I am slightly certain these are different people	2	-1	Same	Same	FALSE
A152	65	A	65_A	Female	Black or African American	29	FacePair02	I am absolutely certain these are different people	3	-3	Different	Different	TRUE
A152	65	A	65_A	Female	Black or African American	29	FacePair03	I am slightly certain this is the same person	4	1	Same	Different	TRUE
A152	65	A	65_A	Female	Black or African American	29	FacePair04	I am absolutely certain these are different people	5	-3	Different	Same	TRUE
A152	65	A	65_A	Female	Black or African American	29	FacePair05	I am absolutely certain these are different people	6	-3	Different	Same	TRUE
A152	65	A	65_A	Female	Black or African American	29	FacePair06	I am slightly certain these are different people	7	-1	Same	Different	FALSE
A152	65	A	65_A	Female	Black or African American	29	FacePair07	I am slightly certain this is the same person	8	1	Same	Same	TRUE
A152	65	A	65_A	Female	Black or African American	29	FacePair08	I am slightly certain this is the same person	9	1	Same	Different	TRUE
A152	65	A	65_A	Female	Black or African American	29	FacePair09	I am absolutely certain these are different people	10	-3	Different	Different	TRUE
A152	65	A	65_A	Female	Black or African American	29	FacePair10	I am mostly certain these are different people	11	-2	Different	Same	TRUE
A152	65	A	65_A	Female	Black or African American	29	FacePair11	I am slightly certain this is the same person	12	1	Same	Same	TRUE
A152	65	A	65_A	Female	Black or African American	29	FacePair12	I am slightly certain these are different people	13	-1	Different	Different	TRUE
A153	65	A	65_A	Male	Black or African American	47	FacePair01	I am absolutely certain these are different people	2	-3	Same	Same	FALSE
A153	65	A	65_A	Male	Black or African American	47	FacePair02	I am absolutely certain these are different people	3	-3	Different	Different	TRUE
A153	65	A	65_A	Male	Black or African American	47	FacePair03	I am absolutely certain this is the same person	4	3	Same	Different	TRUE
A153	65	A	65_A	Male	Black or African American	47	FacePair04	I am absolutely certain these are different people	5	-3	Different	Same	TRUE
A153	65	A	65_A	Male	Black or African American	47	FacePair05	I am mostly certain these are different people	6	-2	Different	Same	TRUE
A153	65	A	65_A	Male	Black or African American	47	FacePair06	I am absolutely certain these are different people	7	-3	Same	Different	FALSE
A153	65	A	65_A	Male	Black or African American	47	FacePair07	I am absolutely certain this is the same person	8	3	Same	Same	TRUE
A153	65	A	65_A	Male	Black or African American	47	FacePair08	I am absolutely certain this is the same person	9	3	Same	Different	TRUE
A153	65	A	65_A	Male	Black or African American	47	FacePair09	I am absolutely certain these are different people	10	-3	Different	Different	TRUE
A153	65	A	65_A	Male	Black or African American	47	FacePair10	I am slightly certain this is the same person	11	1	Different	Same	FALSE
A153	65	A	65_A	Male	Black or African American	47	FacePair11	I am absolutely certain this is the same person	12	3	Same	Same	TRUE
A153	65	A	65_A	Male	Black or African American	47	FacePair12	I am absolutely certain these are different people	13	-3	Different	Different	TRUE
A154	65	A	65_A	Female	Black or African American	57	FacePair01	I am absolutely certain these are different people	2	-3	Same	Same	FALSE
A154	65	A	65_A	Female	Black or African American	57	FacePair02	I am absolutely certain these are different people	3	-3	Different	Different	TRUE
A154	65	A	65_A	Female	Black or African American	57	FacePair03	I am absolutely certain this is the same person	4	3	Same	Different	TRUE
A154	65	A	65_A	Female	Black or African American	57	FacePair04	I am slightly certain this is the same person	5	1	Different	Same	FALSE
A154	65	A	65_A	Female	Black or African American	57	FacePair05	I am mostly certain this is the same person	6	2	Different	Same	FALSE
A154	65	A	65_A	Female	Black or African American	57	FacePair06	I am absolutely certain this is the same person	7	3	Same	Different	TRUE
A154	65	A	65_A	Female	Black or African American	57	FacePair07	I am absolutely certain this is the same person	8	3	Same	Same	TRUE
A154	65	A	65_A	Female	Black or African American	57	FacePair08	I am mostly certain this is the same person	9	2	Same	Different	TRUE
A154	65	A	65_A	Female	Black or African American	57	FacePair09	I am absolutely certain these are different people	10	-3	Different	Different	TRUE
A154	65	A	65_A	Female	Black or African American	57	FacePair10	I am not sure	11	0	Different	Same	TRUE
A154	65	A	65_A	Female	Black or African American	57	FacePair11	I am mostly certain this is the same person	12	2	Same	Same	TRUE
A154	65	A	65_A	Female	Black or African American	57	FacePair12	I am slightly certain these are different people	13	-1	Different	Different	TRUE
A155	65	A	65_A	Female	White	45	FacePair01	I am slightly certain these are different people	2	-1	Same	Same	FALSE
A155	65	A	65_A	Female	White	45	FacePair02	I am slightly certain this is the same person	3	1	Different	Different	FALSE
A155	65	A	65_A	Female	White	45	FacePair03	I am mostly certain this is the same person	4	2	Same	Different	TRUE
A155	65	A	65_A	Female	White	45	FacePair04	I am mostly certain these are different people	5	-2	Different	Same	TRUE
A155	65	A	65_A	Female	White	45	FacePair05	I am slightly certain these are different people	6	-1	Different	Same	TRUE
A155	65	A	65_A	Female	White	45	FacePair06	I am not sure	7	0	Same	Different	FALSE
A155	65	A	65_A	Female	White	45	FacePair07	I am mostly certain this is the same person	8	2	Same	Same	TRUE
A155	65	A	65_A	Female	White	45	FacePair08	I am slightly certain this is the same person	9	1	Same	Different	TRUE
A155	65	A	65_A	Female	White	45	FacePair09	I am slightly certain these are different people	10	-1	Different	Different	TRUE
A155	65	A	65_A	Female	White	45	FacePair10	I am not sure	11	0	Different	Same	TRUE
A155	65	A	65_A	Female	White	45	FacePair11	I am mostly certain this is the same person	12	2	Same	Same	TRUE
A155	65	A	65_A	Female	White	45	FacePair12	I am mostly certain these are different people	13	-2	Different	Different	TRUE
A156	65	A	65_A	Male	Black or African American	64	FacePair01	I am mostly certain these are different people	2	-2	Same	Same	FALSE
A156	65	A	65_A	Male	Black or African American	64	FacePair02	I am mostly certain these are different people	3	-2	Different	Different	TRUE
A156	65	A	65_A	Male	Black or African American	64	FacePair03	I am slightly certain this is the same person	4	1	Same	Different	TRUE
A156	65	A	65_A	Male	Black or African American	64	FacePair04	I am slightly certain these are different people	5	-1	Different	Same	TRUE
A156	65	A	65_A	Male	Black or African American	64	FacePair05	I am slightly certain this is the same person	6	1	Different	Same	FALSE
A156	65	A	65_A	Male	Black or African American	64	FacePair06	I am slightly certain this is the same person	7	1	Same	Different	TRUE
A156	65	A	65_A	Male	Black or African American	64	FacePair07	I am slightly certain this is the same person	8	1	Same	Same	TRUE
A156	65	A	65_A	Male	Black or African American	64	FacePair08	I am not sure	9	0	Same	Different	FALSE
A156	65	A	65_A	Male	Black or African American	64	FacePair09	I am mostly certain these are different people	10	-2	Different	Different	TRUE
A156	65	A	65_A	Male	Black or African American	64	FacePair10	I am mostly certain this is the same person	11	2	Different	Same	FALSE
A156	65	A	65_A	Male	Black or African American	64	FacePair11	I am absolutely certain this is the same person	12	3	Same	Same	TRUE
A156	65	A	65_A	Male	Black or African American	64	FacePair12	I am mostly certain these are different people	13	-2	Different	Different	TRUE
A157	65	A	65_A	Female	White	66	FacePair01	I am mostly certain these are different people	2	-2	Same	Same	FALSE
A157	65	A	65_A	Female	White	66	FacePair02	I am mostly certain this is the same person	3	2	Different	Different	FALSE
A157	65	A	65_A	Female	White	66	FacePair03	I am mostly certain this is the same person	4	2	Same	Different	TRUE
A157	65	A	65_A	Female	White	66	FacePair04	I am mostly certain this is the same person	5	2	Different	Same	FALSE
A157	65	A	65_A	Female	White	66	FacePair05	I am mostly certain these are different people	6	-2	Different	Same	TRUE
A157	65	A	65_A	Female	White	66	FacePair06	I am mostly certain this is the same person	7	2	Same	Different	TRUE
A157	65	A	65_A	Female	White	66	FacePair07	I am mostly certain this is the same person	8	2	Same	Same	TRUE
A157	65	A	65_A	Female	White	66	FacePair08	I am mostly certain this is the same person	9	2	Same	Different	TRUE
A157	65	A	65_A	Female	White	66	FacePair09	I am mostly certain these are different people	10	-2	Different	Different	TRUE
A157	65	A	65_A	Female	White	66	FacePair10	I am mostly certain this is the same person	11	2	Different	Same	FALSE
A157	65	A	65_A	Female	White	66	FacePair11	I am mostly certain this is the same person	12	2	Same	Same	TRUE
A157	65	A	65_A	Female	White	66	FacePair12	I am mostly certain these are different people	13	-2	Different	Different	TRUE
A158	65	A	65_A	Male	Black or African American	32	FacePair01	I am absolutely certain these are different people	2	-3	Same	Same	FALSE
A158	65	A	65_A	Male	Black or African American	32	FacePair02	I am slightly certain this is the same person	3	1	Different	Different	FALSE
A158	65	A	65_A	Male	Black or African American	32	FacePair03	I am slightly certain this is the same person	4	1	Same	Different	TRUE
A158	65	A	65_A	Male	Black or African American	32	FacePair04	I am absolutely certain these are different people	5	-3	Different	Same	TRUE
A158	65	A	65_A	Male	Black or African American	32	FacePair05	I am mostly certain this is the same person	6	2	Different	Same	FALSE
A158	65	A	65_A	Male	Black or African American	32	FacePair06	I am mostly certain this is the same person	7	2	Same	Different	TRUE
A158	65	A	65_A	Male	Black or African American	32	FacePair07	I am mostly certain this is the same person	8	2	Same	Same	TRUE
A158	65	A	65_A	Male	Black or African American	32	FacePair08	I am mostly certain this is the same person	9	2	Same	Different	TRUE
A158	65	A	65_A	Male	Black or African American	32	FacePair09	I am not sure	10	0	Different	Different	TRUE
A158	65	A	65_A	Male	Black or African American	32	FacePair10	I am mostly certain this is the same person	11	2	Different	Same	FALSE
A158	65	A	65_A	Male	Black or African American	32	FacePair11	I am mostly certain this is the same person	12	2	Same	Same	TRUE
A158	65	A	65_A	Male	Black or African American	32	FacePair12	I am mostly certain this is the same person	13	2	Different	Different	FALSE
A159	65	A	65_A	Male	Black or African American	52	FacePair01	I am mostly certain these are different people	2	-2	Same	Same	FALSE
A159	65	A	65_A	Male	Black or African American	52	FacePair02	I am absolutely certain these are different people	3	-3	Different	Different	TRUE
A159	65	A	65_A	Male	Black or African American	52	FacePair03	I am not sure	4	0	Same	Different	FALSE
A159	65	A	65_A	Male	Black or African American	52	FacePair04	I am slightly certain these are different people	5	-1	Different	Same	TRUE
A159	65	A	65_A	Male	Black or African American	52	FacePair05	I am absolutely certain these are different people	6	-3	Different	Same	TRUE
A159	65	A	65_A	Male	Black or African American	52	FacePair06	I am mostly certain these are different people	7	-2	Same	Different	FALSE
A159	65	A	65_A	Male	Black or African American	52	FacePair07	I am absolutely certain this is the same person	8	3	Same	Same	TRUE
A159	65	A	65_A	Male	Black or African American	52	FacePair08	I am mostly certain these are different people	9	-2	Same	Different	FALSE
A159	65	A	65_A	Male	Black or African American	52	FacePair09	I am absolutely certain these are different people	10	-3	Different	Different	TRUE
A159	65	A	65_A	Male	Black or African American	52	FacePair10	I am mostly certain this is the same person	11	2	Different	Same	FALSE
A159	65	A	65_A	Male	Black or African American	52	FacePair11	I am mostly certain this is the same person	12	2	Same	Same	TRUE
A159	65	A	65_A	Male	Black or African American	52	FacePair12	I am absolutely certain these are different people	13	-3	Different	Different	TRUE
A160	65	A	65_A	Male	Black or African American	30	FacePair01	I am absolutely certain these are different people	2	-3	Same	Same	FALSE
A160	65	A	65_A	Male	Black or African American	30	FacePair02	I am slightly certain this is the same person	3	1	Different	Different	FALSE
A160	65	A	65_A	Male	Black or African American	30	FacePair03	I am absolutely certain this is the same person	4	3	Same	Different	TRUE
A160	65	A	65_A	Male	Black or African American	30	FacePair04	I am mostly certain this is the same person	5	2	Different	Same	FALSE
A160	65	A	65_A	Male	Black or African American	30	FacePair05	I am absolutely certain these are different people	6	-3	Different	Same	TRUE
A160	65	A	65_A	Male	Black or African American	30	FacePair06	I am slightly certain this is the same person	7	1	Same	Different	TRUE
A160	65	A	65_A	Male	Black or African American	30	FacePair07	I am slightly certain this is the same person	8	1	Same	Same	TRUE
A160	65	A	65_A	Male	Black or African American	30	FacePair08	I am slightly certain this is the same person	9	1	Same	Different	TRUE
A160	65	A	65_A	Male	Black or African American	30	FacePair09	I am absolutely certain these are different people	10	-3	Different	Different	TRUE
A160	65	A	65_A	Male	Black or African American	30	FacePair10	I am slightly certain these are different people	11	-1	Different	Same	TRUE
A160	65	A	65_A	Male	Black or African American	30	FacePair11	I am absolutely certain this is the same person	12	3	Same	Same	TRUE
A160	65	A	65_A	Male	Black or African American	30	FacePair12	I am mostly certain these are different people	13	-2	Different	Different	TRUE
A161	65	A	65_A	Female	White	41	FacePair01	I am mostly certain these are different people	2	-2	Same	Same	FALSE
A161	65	A	65_A	Female	White	41	FacePair02	I am mostly certain these are different people	3	-2	Different	Different	TRUE
A161	65	A	65_A	Female	White	41	FacePair03	I am mostly certain these are different people	4	-2	Same	Different	FALSE
A161	65	A	65_A	Female	White	41	FacePair04	I am mostly certain these are different people	5	-2	Different	Same	TRUE
A161	65	A	65_A	Female	White	41	FacePair05	I am mostly certain these are different people	6	-2	Different	Same	TRUE
A161	65	A	65_A	Female	White	41	FacePair06	I am slightly certain these are different people	7	-1	Same	Different	FALSE
A161	65	A	65_A	Female	White	41	FacePair07	I am slightly certain this is the same person	8	1	Same	Same	TRUE
A161	65	A	65_A	Female	White	41	FacePair08	I am slightly certain this is the same person	9	1	Same	Different	TRUE
A161	65	A	65_A	Female	White	41	FacePair09	I am mostly certain these are different people	10	-2	Different	Different	TRUE
A161	65	A	65_A	Female	White	41	FacePair10	I am mostly certain this is the same person	11	2	Different	Same	FALSE
A161	65	A	65_A	Female	White	41	FacePair11	I am mostly certain this is the same person	12	2	Same	Same	TRUE
A161	65	A	65_A	Female	White	41	FacePair12	I am slightly certain these are different people	13	-1	Different	Different	TRUE
A162	65	A	65_A	Female	White	48	FacePair01	I am absolutely certain these are different people	2	-3	Same	Same	FALSE
A162	65	A	65_A	Female	White	48	FacePair02	I am absolutely certain these are different people	3	-3	Different	Different	TRUE
A162	65	A	65_A	Female	White	48	FacePair03	I am mostly certain this is the same person	4	2	Same	Different	TRUE
A162	65	A	65_A	Female	White	48	FacePair04	I am mostly certain these are different people	5	-2	Different	Same	TRUE
A162	65	A	65_A	Female	White	48	FacePair05	I am mostly certain these are different people	6	-2	Different	Same	TRUE
A162	65	A	65_A	Female	White	48	FacePair06	I am mostly certain this is the same person	7	2	Same	Different	TRUE
A162	65	A	65_A	Female	White	48	FacePair07	I am mostly certain this is the same person	8	2	Same	Same	TRUE
A162	65	A	65_A	Female	White	48	FacePair08	I am absolutely certain this is the same person	9	3	Same	Different	TRUE
A162	65	A	65_A	Female	White	48	FacePair09	I am absolutely certain these are different people	10	-3	Different	Different	TRUE
A162	65	A	65_A	Female	White	48	FacePair10	I am mostly certain this is the same person	11	2	Different	Same	FALSE
A162	65	A	65_A	Female	White	48	FacePair11	I am mostly certain this is the same person	12	2	Same	Same	TRUE
A162	65	A	65_A	Female	White	48	FacePair12	I am absolutely certain these are different people	13	-3	Different	Different	TRUE
A163	65	A	65_A	Male	Black or African American	39	FacePair01	I am absolutely certain these are different people	2	-3	Same	Same	FALSE
A163	65	A	65_A	Male	Black or African American	39	FacePair02	I am absolutely certain these are different people	3	-3	Different	Different	TRUE
A163	65	A	65_A	Male	Black or African American	39	FacePair03	I am absolutely certain this is the same person	4	3	Same	Different	TRUE
A163	65	A	65_A	Male	Black or African American	39	FacePair04	I am mostly certain this is the same person	5	2	Different	Same	FALSE
A163	65	A	65_A	Male	Black or African American	39	FacePair05	I am mostly certain this is the same person	6	2	Different	Same	FALSE
A163	65	A	65_A	Male	Black or African American	39	FacePair06	I am slightly certain this is the same person	7	1	Same	Different	TRUE
A163	65	A	65_A	Male	Black or African American	39	FacePair07	I am absolutely certain this is the same person	8	3	Same	Same	TRUE
A163	65	A	65_A	Male	Black or African American	39	FacePair08	I am slightly certain this is the same person	9	1	Same	Different	TRUE
A163	65	A	65_A	Male	Black or African American	39	FacePair09	I am not sure	10	0	Different	Different	TRUE
A163	65	A	65_A	Male	Black or African American	39	FacePair10	I am slightly certain these are different people	11	-1	Different	Same	TRUE
A163	65	A	65_A	Male	Black or African American	39	FacePair11	I am absolutely certain this is the same person	12	3	Same	Same	TRUE
A163	65	A	65_A	Male	Black or African American	39	FacePair12	I am mostly certain these are different people	13	-2	Different	Different	TRUE
A164	65	A	65_A	Female	Black or African American	35	FacePair01	I am absolutely certain these are different people	2	-3	Same	Same	FALSE
A164	65	A	65_A	Female	Black or African American	35	FacePair02	I am slightly certain these are different people	3	-1	Different	Different	TRUE
A164	65	A	65_A	Female	Black or African American	35	FacePair03	I am slightly certain these are different people	4	-1	Same	Different	FALSE
A164	65	A	65_A	Female	Black or African American	35	FacePair04	I am absolutely certain these are different people	5	-3	Different	Same	TRUE
A164	65	A	65_A	Female	Black or African American	35	FacePair05	I am absolutely certain these are different people	6	-3	Different	Same	TRUE
A164	65	A	65_A	Female	Black or African American	35	FacePair06	I am mostly certain this is the same person	7	2	Same	Different	TRUE
A164	65	A	65_A	Female	Black or African American	35	FacePair07	I am absolutely certain this is the same person	8	3	Same	Same	TRUE
A164	65	A	65_A	Female	Black or African American	35	FacePair08	I am slightly certain this is the same person	9	1	Same	Different	TRUE
A164	65	A	65_A	Female	Black or African American	35	FacePair09	I am absolutely certain these are different people	10	-3	Different	Different	TRUE
A164	65	A	65_A	Female	Black or African American	35	FacePair10	I am absolutely certain these are different people	11	-3	Different	Same	TRUE
A164	65	A	65_A	Female	Black or African American	35	FacePair11	I am mostly certain this is the same person	12	2	Same	Same	TRUE
A164	65	A	65_A	Female	Black or African American	35	FacePair12	I am absolutely certain these are different people	13	-3	Different	Different	TRUE
A165	65	A	65_A	Male	White	58	FacePair01	I am slightly certain this is the same person	2	1	Same	Same	TRUE
A165	65	A	65_A	Male	White	58	FacePair02	I am mostly certain these are different people	3	-2	Different	Different	TRUE
A165	65	A	65_A	Male	White	58	FacePair03	I am absolutely certain these are different people	4	-3	Same	Different	FALSE
A165	65	A	65_A	Male	White	58	FacePair04	I am absolutely certain these are different people	5	-3	Different	Same	TRUE
A165	65	A	65_A	Male	White	58	FacePair05	I am mostly certain these are different people	6	-2	Different	Same	TRUE
A165	65	A	65_A	Male	White	58	FacePair06	I am slightly certain this is the same person	7	1	Same	Different	TRUE
A165	65	A	65_A	Male	White	58	FacePair07	I am mostly certain these are different people	8	-2	Same	Same	FALSE
A165	65	A	65_A	Male	White	58	FacePair08	I am mostly certain this is the same person	9	2	Same	Different	TRUE
A165	65	A	65_A	Male	White	58	FacePair09	I am absolutely certain these are different people	10	-3	Different	Different	TRUE
A165	65	A	65_A	Male	White	58	FacePair10	I am mostly certain this is the same person	11	2	Different	Same	FALSE
A165	65	A	65_A	Male	White	58	FacePair11	I am absolutely certain this is the same person	12	3	Same	Same	TRUE
A165	65	A	65_A	Male	White	58	FacePair12	I am slightly certain these are different people	13	-1	Different	Different	TRUE
A166	65	A	65_A	Female	Asian	55	FacePair01	I am absolutely certain this is the same person	2	3	Same	Same	TRUE
A166	65	A	65_A	Female	Asian	55	FacePair02	I am absolutely certain these are different people	3	-3	Different	Different	TRUE
A166	65	A	65_A	Female	Asian	55	FacePair03	I am absolutely certain these are different people	4	-3	Same	Different	FALSE
A166	65	A	65_A	Female	Asian	55	FacePair04	I am absolutely certain these are different people	5	-3	Different	Same	TRUE
A166	65	A	65_A	Female	Asian	55	FacePair05	I am absolutely certain these are different people	6	-3	Different	Same	TRUE
A166	65	A	65_A	Female	Asian	55	FacePair06	I am slightly certain this is the same person	7	1	Same	Different	TRUE
A166	65	A	65_A	Female	Asian	55	FacePair07	I am absolutely certain this is the same person	8	3	Same	Same	TRUE
A166	65	A	65_A	Female	Asian	55	FacePair08	I am absolutely certain these are different people	9	-3	Same	Different	FALSE
A166	65	A	65_A	Female	Asian	55	FacePair09	I am absolutely certain these are different people	10	-3	Different	Different	TRUE
A166	65	A	65_A	Female	Asian	55	FacePair10	I am slightly certain this is the same person	11	1	Different	Same	FALSE
A166	65	A	65_A	Female	Asian	55	FacePair11	I am absolutely certain these are different people	12	-3	Same	Same	FALSE
A166	65	A	65_A	Female	Asian	55	FacePair12	I am absolutely certain these are different people	13	-3	Different	Different	TRUE
A167	65	A	65_A	Female	Black or African American	51	FacePair01	I am absolutely certain these are different people	2	-3	Same	Same	FALSE
A167	65	A	65_A	Female	Black or African American	51	FacePair02	I am mostly certain this is the same person	3	2	Different	Different	FALSE
A167	65	A	65_A	Female	Black or African American	51	FacePair03	I am absolutely certain this is the same person	4	3	Same	Different	TRUE
A167	65	A	65_A	Female	Black or African American	51	FacePair04	I am absolutely certain this is the same person	5	3	Different	Same	FALSE
A167	65	A	65_A	Female	Black or African American	51	FacePair05	I am mostly certain this is the same person	6	2	Different	Same	FALSE
A167	65	A	65_A	Female	Black or African American	51	FacePair06	I am absolutely certain this is the same person	7	3	Same	Different	TRUE
A167	65	A	65_A	Female	Black or African American	51	FacePair07	I am mostly certain this is the same person	8	2	Same	Same	TRUE
A167	65	A	65_A	Female	Black or African American	51	FacePair08	I am slightly certain this is the same person	9	1	Same	Different	TRUE
A167	65	A	65_A	Female	Black or African American	51	FacePair09	I am absolutely certain these are different people	10	-3	Different	Different	TRUE
A167	65	A	65_A	Female	Black or African American	51	FacePair10	I am absolutely certain this is the same person	11	3	Different	Same	FALSE
A167	65	A	65_A	Female	Black or African American	51	FacePair11	I am absolutely certain this is the same person	12	3	Same	Same	TRUE
A167	65	A	65_A	Female	Black or African American	51	FacePair12	I am absolutely certain these are different people	13	-3	Different	Different	TRUE
A168	65	A	65_A	Male	Black or African American	47	FacePair01	I am mostly certain these are different people	2	-2	Same	Same	FALSE
A168	65	A	65_A	Male	Black or African American	47	FacePair02	I am mostly certain these are different people	3	-2	Different	Different	TRUE
A168	65	A	65_A	Male	Black or African American	47	FacePair03	I am mostly certain this is the same person	4	2	Same	Different	TRUE
A168	65	A	65_A	Male	Black or African American	47	FacePair04	I am slightly certain these are different people	5	-1	Different	Same	TRUE
A168	65	A	65_A	Male	Black or African American	47	FacePair05	I am slightly certain these are different people	6	-1	Different	Same	TRUE
A168	65	A	65_A	Male	Black or African American	47	FacePair06	I am absolutely certain this is the same person	7	3	Same	Different	TRUE
A168	65	A	65_A	Male	Black or African American	47	FacePair07	I am absolutely certain this is the same person	8	3	Same	Same	TRUE
A168	65	A	65_A	Male	Black or African American	47	FacePair08	I am mostly certain this is the same person	9	2	Same	Different	TRUE
A168	65	A	65_A	Male	Black or African American	47	FacePair09	I am slightly certain these are different people	10	-1	Different	Different	TRUE
A168	65	A	65_A	Male	Black or African American	47	FacePair10	I am slightly certain these are different people	11	-1	Different	Same	TRUE
A168	65	A	65_A	Male	Black or African American	47	FacePair11	I am absolutely certain this is the same person	12	3	Same	Same	TRUE
A168	65	A	65_A	Male	Black or African American	47	FacePair12	I am slightly certain these are different people	13	-1	Different	Different	TRUE
A169	65	A	65_A	Female	White	35	FacePair01	I am mostly certain these are different people	2	-2	Same	Same	FALSE
A169	65	A	65_A	Female	White	35	FacePair02	I am slightly certain these are different people	3	-1	Different	Different	TRUE
A169	65	A	65_A	Female	White	35	FacePair03	I am slightly certain this is the same person	4	1	Same	Different	TRUE
A169	65	A	65_A	Female	White	35	FacePair04	I am slightly certain this is the same person	5	1	Different	Same	FALSE
A169	65	A	65_A	Female	White	35	FacePair05	I am mostly certain these are different people	6	-2	Different	Same	TRUE
A169	65	A	65_A	Female	White	35	FacePair06	I am mostly certain this is the same person	7	2	Same	Different	TRUE
A169	65	A	65_A	Female	White	35	FacePair07	I am mostly certain this is the same person	8	2	Same	Same	TRUE
A169	65	A	65_A	Female	White	35	FacePair08	I am mostly certain this is the same person	9	2	Same	Different	TRUE
A169	65	A	65_A	Female	White	35	FacePair09	I am absolutely certain these are different people	10	-3	Different	Different	TRUE
A169	65	A	65_A	Female	White	35	FacePair10	I am not sure	11	0	Different	Same	TRUE
A169	65	A	65_A	Female	White	35	FacePair11	I am mostly certain this is the same person	12	2	Same	Same	TRUE
A169	65	A	65_A	Female	White	35	FacePair12	I am slightly certain these are different people	13	-1	Different	Different	TRUE
A170	65	A	65_A	Female	White	63	FacePair01	I am mostly certain these are different people	2	-2	Same	Same	FALSE
A170	65	A	65_A	Female	White	63	FacePair02	I am mostly certain these are different people	3	-2	Different	Different	TRUE
A170	65	A	65_A	Female	White	63	FacePair03	I am mostly certain this is the same person	4	2	Same	Different	TRUE
A170	65	A	65_A	Female	White	63	FacePair04	I am slightly certain this is the same person	5	1	Different	Same	FALSE
A170	65	A	65_A	Female	White	63	FacePair05	I am mostly certain these are different people	6	-2	Different	Same	TRUE
A170	65	A	65_A	Female	White	63	FacePair06	I am slightly certain this is the same person	7	1	Same	Different	TRUE
A170	65	A	65_A	Female	White	63	FacePair07	I am mostly certain this is the same person	8	2	Same	Same	TRUE
A170	65	A	65_A	Female	White	63	FacePair08	I am mostly certain this is the same person	9	2	Same	Different	TRUE
A170	65	A	65_A	Female	White	63	FacePair09	I am mostly certain these are different people	10	-2	Different	Different	TRUE
A170	65	A	65_A	Female	White	63	FacePair10	I am mostly certain this is the same person	11	2	Different	Same	FALSE
A170	65	A	65_A	Female	White	63	FacePair11	I am mostly certain this is the same person	12	2	Same	Same	TRUE
A170	65	A	65_A	Female	White	63	FacePair12	I am mostly certain these are different people	13	-2	Different	Different	TRUE
A171	65	A	65_A	Male	Asian	36	FacePair01	I am mostly certain these are different people	2	-2	Same	Same	FALSE
A171	65	A	65_A	Male	Asian	36	FacePair02	I am absolutely certain these are different people	3	-3	Different	Different	TRUE
A171	65	A	65_A	Male	Asian	36	FacePair03	I am mostly certain this is the same person	4	2	Same	Different	TRUE
A171	65	A	65_A	Male	Asian	36	FacePair04	I am slightly certain these are different people	5	-1	Different	Same	TRUE
A171	65	A	65_A	Male	Asian	36	FacePair05	I am slightly certain these are different people	6	-1	Different	Same	TRUE
A171	65	A	65_A	Male	Asian	36	FacePair06	I am not sure	7	0	Same	Different	FALSE
A171	65	A	65_A	Male	Asian	36	FacePair07	I am slightly certain this is the same person	8	1	Same	Same	TRUE
A171	65	A	65_A	Male	Asian	36	FacePair08	I am slightly certain this is the same person	9	1	Same	Different	TRUE
A171	65	A	65_A	Male	Asian	36	FacePair09	I am mostly certain this is the same person	10	2	Different	Different	FALSE
A171	65	A	65_A	Male	Asian	36	FacePair10	I am slightly certain these are different people	11	-1	Different	Same	TRUE
A171	65	A	65_A	Male	Asian	36	FacePair11	I am mostly certain this is the same person	12	2	Same	Same	TRUE
A171	65	A	65_A	Male	Asian	36	FacePair12	I am mostly certain these are different people	13	-2	Different	Different	TRUE
A172	65	A	65_A	Male	White	70	FacePair01	I am absolutely certain these are different people	2	-3	Same	Same	FALSE
A172	65	A	65_A	Male	White	70	FacePair02	I am mostly certain these are different people	3	-2	Different	Different	TRUE
A172	65	A	65_A	Male	White	70	FacePair03	I am mostly certain these are different people	4	-2	Same	Different	FALSE
A172	65	A	65_A	Male	White	70	FacePair04	I am mostly certain these are different people	5	-2	Different	Same	TRUE
A172	65	A	65_A	Male	White	70	FacePair05	I am not sure	6	0	Different	Same	TRUE
A172	65	A	65_A	Male	White	70	FacePair06	I am mostly certain these are different people	7	-2	Same	Different	FALSE
A172	65	A	65_A	Male	White	70	FacePair07	I am mostly certain this is the same person	8	2	Same	Same	TRUE
A172	65	A	65_A	Male	White	70	FacePair08	I am mostly certain these are different people	9	-2	Same	Different	FALSE
A172	65	A	65_A	Male	White	70	FacePair09	I am absolutely certain these are different people	10	-3	Different	Different	TRUE
A172	65	A	65_A	Male	White	70	FacePair10	I am mostly certain these are different people	11	-2	Different	Same	TRUE
A172	65	A	65_A	Male	White	70	FacePair11	I am absolutely certain this is the same person	12	3	Same	Same	TRUE
A172	65	A	65_A	Male	White	70	FacePair12	I am mostly certain these are different people	13	-2	Different	Different	TRUE
A173	65	A	65_A	Female	Black or African American	48	FacePair01	I am absolutely certain these are different people	2	-3	Same	Same	FALSE
A173	65	A	65_A	Female	Black or African American	48	FacePair02	I am absolutely certain these are different people	3	-3	Different	Different	TRUE
A173	65	A	65_A	Female	Black or African American	48	FacePair03	I am absolutely certain this is the same person	4	3	Same	Different	TRUE
A173	65	A	65_A	Female	Black or African American	48	FacePair04	I am mostly certain this is the same person	5	2	Different	Same	FALSE
A173	65	A	65_A	Female	Black or African American	48	FacePair05	I am not sure	6	0	Different	Same	TRUE
A173	65	A	65_A	Female	Black or African American	48	FacePair06	I am absolutely certain these are different people	7	-3	Same	Different	FALSE
A173	65	A	65_A	Female	Black or African American	48	FacePair07	I am not sure	8	0	Same	Same	FALSE
A173	65	A	65_A	Female	Black or African American	48	FacePair08	I am mostly certain this is the same person	9	2	Same	Different	TRUE
A173	65	A	65_A	Female	Black or African American	48	FacePair09	I am not sure	10	0	Different	Different	TRUE
A173	65	A	65_A	Female	Black or African American	48	FacePair10	I am absolutely certain these are different people	11	-3	Different	Same	TRUE
A173	65	A	65_A	Female	Black or African American	48	FacePair11	I am absolutely certain this is the same person	12	3	Same	Same	TRUE
A173	65	A	65_A	Female	Black or African American	48	FacePair12	I am absolutely certain these are different people	13	-3	Different	Different	TRUE
A174	65	A	65_A	Male	White	39	FacePair01	I am absolutely certain these are different people	2	-3	Same	Same	FALSE
A174	65	A	65_A	Male	White	39	FacePair02	I am absolutely certain these are different people	3	-3	Different	Different	TRUE
A174	65	A	65_A	Male	White	39	FacePair03	I am mostly certain this is the same person	4	2	Same	Different	TRUE
A174	65	A	65_A	Male	White	39	FacePair04	I am not sure	5	0	Different	Same	TRUE
A174	65	A	65_A	Male	White	39	FacePair05	I am not sure	6	0	Different	Same	TRUE
A174	65	A	65_A	Male	White	39	FacePair06	I am mostly certain this is the same person	7	2	Same	Different	TRUE
A174	65	A	65_A	Male	White	39	FacePair07	I am mostly certain this is the same person	8	2	Same	Same	TRUE
A174	65	A	65_A	Male	White	39	FacePair08	I am not sure	9	0	Same	Different	FALSE
A174	65	A	65_A	Male	White	39	FacePair09	I am absolutely certain these are different people	10	-3	Different	Different	TRUE
A174	65	A	65_A	Male	White	39	FacePair10	I am slightly certain this is the same person	11	1	Different	Same	FALSE
A174	65	A	65_A	Male	White	39	FacePair11	I am slightly certain this is the same person	12	1	Same	Same	TRUE
A174	65	A	65_A	Male	White	39	FacePair12	I am slightly certain this is the same person	13	1	Different	Different	FALSE
A175	65	A	65_A	Male	Black or African American	29	FacePair01	I am absolutely certain these are different people	2	-3	Same	Same	FALSE
A175	65	A	65_A	Male	Black or African American	29	FacePair02	I am absolutely certain these are different people	3	-3	Different	Different	TRUE
A175	65	A	65_A	Male	Black or African American	29	FacePair03	I am absolutely certain this is the same person	4	3	Same	Different	TRUE
A175	65	A	65_A	Male	Black or African American	29	FacePair04	I am absolutely certain this is the same person	5	3	Different	Same	FALSE
A175	65	A	65_A	Male	Black or African American	29	FacePair05	I am absolutely certain these are different people	6	-3	Different	Same	TRUE
A175	65	A	65_A	Male	Black or African American	29	FacePair06	I am absolutely certain these are different people	7	-3	Same	Different	FALSE
A175	65	A	65_A	Male	Black or African American	29	FacePair07	I am absolutely certain this is the same person	8	3	Same	Same	TRUE
A175	65	A	65_A	Male	Black or African American	29	FacePair08	I am absolutely certain this is the same person	9	3	Same	Different	TRUE
A175	65	A	65_A	Male	Black or African American	29	FacePair09	I am absolutely certain these are different people	10	-3	Different	Different	TRUE
A175	65	A	65_A	Male	Black or African American	29	FacePair10	I am absolutely certain this is the same person	11	3	Different	Same	FALSE
A175	65	A	65_A	Male	Black or African American	29	FacePair11	I am absolutely certain this is the same person	12	3	Same	Same	TRUE
A175	65	A	65_A	Male	Black or African American	29	FacePair12	I am absolutely certain these are different people	13	-3	Different	Different	TRUE
A176	65	A	65_A	Female	White	69	FacePair01	I am mostly certain these are different people	2	-2	Same	Same	FALSE
A176	65	A	65_A	Female	White	69	FacePair02	I am mostly certain these are different people	3	-2	Different	Different	TRUE
A176	65	A	65_A	Female	White	69	FacePair03	I am mostly certain this is the same person	4	2	Same	Different	TRUE
A176	65	A	65_A	Female	White	69	FacePair04	I am mostly certain these are different people	5	-2	Different	Same	TRUE
A176	65	A	65_A	Female	White	69	FacePair05	I am mostly certain these are different people	6	-2	Different	Same	TRUE
A176	65	A	65_A	Female	White	69	FacePair06	I am mostly certain this is the same person	7	2	Same	Different	TRUE
A176	65	A	65_A	Female	White	69	FacePair07	I am mostly certain this is the same person	8	2	Same	Same	TRUE
A176	65	A	65_A	Female	White	69	FacePair08	I am mostly certain these are different people	9	-2	Same	Different	FALSE
A176	65	A	65_A	Female	White	69	FacePair09	I am absolutely certain these are different people	10	-3	Different	Different	TRUE
A176	65	A	65_A	Female	White	69	FacePair10	I am mostly certain this is the same person	11	2	Different	Same	FALSE
A176	65	A	65_A	Female	White	69	FacePair11	I am mostly certain this is the same person	12	2	Same	Same	TRUE
A176	65	A	65_A	Female	White	69	FacePair12	I am mostly certain these are different people	13	-2	Different	Different	TRUE
A177	65	A	65_A	Female	Asian	36	FacePair01	I am absolutely certain this is the same person	2	3	Same	Same	TRUE
A177	65	A	65_A	Female	Asian	36	FacePair02	I am slightly certain these are different people	3	-1	Different	Different	TRUE
A177	65	A	65_A	Female	Asian	36	FacePair03	I am slightly certain these are different people	4	-1	Same	Different	FALSE
A177	65	A	65_A	Female	Asian	36	FacePair04	I am absolutely certain these are different people	5	-3	Different	Same	TRUE
A177	65	A	65_A	Female	Asian	36	FacePair05	I am slightly certain these are different people	6	-1	Different	Same	TRUE
A177	65	A	65_A	Female	Asian	36	FacePair06	I am absolutely certain this is the same person	7	3	Same	Different	TRUE
A177	65	A	65_A	Female	Asian	36	FacePair07	I am absolutely certain this is the same person	8	3	Same	Same	TRUE
A177	65	A	65_A	Female	Asian	36	FacePair08	I am absolutely certain this is the same person	9	3	Same	Different	TRUE
A177	65	A	65_A	Female	Asian	36	FacePair09	I am absolutely certain these are different people	10	-3	Different	Different	TRUE
A177	65	A	65_A	Female	Asian	36	FacePair10	I am absolutely certain this is the same person	11	3	Different	Same	FALSE
A177	65	A	65_A	Female	Asian	36	FacePair11	I am absolutely certain this is the same person	12	3	Same	Same	TRUE
A177	65	A	65_A	Female	Asian	36	FacePair12	I am absolutely certain this is the same person	13	3	Different	Different	FALSE
A178	65	A	65_A	Male	White	30	FacePair01	I am mostly certain this is the same person	2	2	Same	Same	TRUE
A178	65	A	65_A	Male	White	30	FacePair02	I am mostly certain these are different people	3	-2	Different	Different	TRUE
A178	65	A	65_A	Male	White	30	FacePair03	I am absolutely certain this is the same person	4	3	Same	Different	TRUE
A178	65	A	65_A	Male	White	30	FacePair04	I am absolutely certain this is the same person	5	3	Different	Same	FALSE
A178	65	A	65_A	Male	White	30	FacePair05	I am mostly certain this is the same person	6	2	Different	Same	FALSE
A178	65	A	65_A	Male	White	30	FacePair06	I am mostly certain this is the same person	7	2	Same	Different	TRUE
A178	65	A	65_A	Male	White	30	FacePair07	I am absolutely certain this is the same person	8	3	Same	Same	TRUE
A178	65	A	65_A	Male	White	30	FacePair08	I am absolutely certain this is the same person	9	3	Same	Different	TRUE
A178	65	A	65_A	Male	White	30	FacePair09	I am slightly certain these are different people	10	-1	Different	Different	TRUE
A178	65	A	65_A	Male	White	30	FacePair10	I am absolutely certain this is the same person	11	3	Different	Same	FALSE
A178	65	A	65_A	Male	White	30	FacePair11	I am mostly certain this is the same person	12	2	Same	Same	TRUE
A178	65	A	65_A	Male	White	30	FacePair12	I am mostly certain these are different people	13	-2	Different	Different	TRUE
A179	65	A	65_A	Male	Black or African American	26	FacePair01	I am absolutely certain these are different people	2	-3	Same	Same	FALSE
A179	65	A	65_A	Male	Black or African American	26	FacePair02	I am absolutely certain these are different people	3	-3	Different	Different	TRUE
A179	65	A	65_A	Male	Black or African American	26	FacePair03	I am mostly certain this is the same person	4	2	Same	Different	TRUE
A179	65	A	65_A	Male	Black or African American	26	FacePair04	I am mostly certain these are different people	5	-2	Different	Same	TRUE
A179	65	A	65_A	Male	Black or African American	26	FacePair05	I am absolutely certain this is the same person	6	3	Different	Same	FALSE
A179	65	A	65_A	Male	Black or African American	26	FacePair06	I am not sure	7	0	Same	Different	FALSE
A179	65	A	65_A	Male	Black or African American	26	FacePair07	I am absolutely certain this is the same person	8	3	Same	Same	TRUE
A179	65	A	65_A	Male	Black or African American	26	FacePair08	I am mostly certain this is the same person	9	2	Same	Different	TRUE
A179	65	A	65_A	Male	Black or African American	26	FacePair09	I am mostly certain these are different people	10	-2	Different	Different	TRUE
A179	65	A	65_A	Male	Black or African American	26	FacePair10	I am mostly certain this is the same person	11	2	Different	Same	FALSE
A179	65	A	65_A	Male	Black or African American	26	FacePair11	I am mostly certain this is the same person	12	2	Same	Same	TRUE
A179	65	A	65_A	Male	Black or African American	26	FacePair12	I am absolutely certain these are different people	13	-3	Different	Different	TRUE
A180	65	A	65_A	Female	Black or African American	26	FacePair01	I am mostly certain this is the same person	2	2	Same	Same	TRUE
A180	65	A	65_A	Female	Black or African American	26	FacePair02	I am absolutely certain these are different people	3	-3	Different	Different	TRUE
A180	65	A	65_A	Female	Black or African American	26	FacePair03	I am absolutely certain this is the same person	4	3	Same	Different	TRUE
A180	65	A	65_A	Female	Black or African American	26	FacePair04	I am mostly certain this is the same person	5	2	Different	Same	FALSE
A180	65	A	65_A	Female	Black or African American	26	FacePair05	I am slightly certain this is the same person	6	1	Different	Same	FALSE
A180	65	A	65_A	Female	Black or African American	26	FacePair06	I am slightly certain these are different people	7	-1	Same	Different	FALSE
A180	65	A	65_A	Female	Black or African American	26	FacePair07	I am absolutely certain this is the same person	8	3	Same	Same	TRUE
A180	65	A	65_A	Female	Black or African American	26	FacePair08	I am not sure	9	0	Same	Different	FALSE
A180	65	A	65_A	Female	Black or African American	26	FacePair09	I am absolutely certain these are different people	10	-3	Different	Different	TRUE
A180	65	A	65_A	Female	Black or African American	26	FacePair10	I am slightly certain this is the same person	11	1	Different	Same	FALSE
A180	65	A	65_A	Female	Black or African American	26	FacePair11	I am absolutely certain this is the same person	12	3	Same	Same	TRUE
A180	65	A	65_A	Female	Black or African American	26	FacePair12	I am absolutely certain these are different people	13	-3	Different	Different	TRUE
A181	65	A	65_A	Female	Black or African American	58	FacePair01	I am absolutely certain these are different people	2	-3	Same	Same	FALSE
A181	65	A	65_A	Female	Black or African American	58	FacePair02	I am mostly certain this is the same person	3	2	Different	Different	FALSE
A181	65	A	65_A	Female	Black or African American	58	FacePair03	I am mostly certain these are different people	4	-2	Same	Different	FALSE
A181	65	A	65_A	Female	Black or African American	58	FacePair04	I am slightly certain these are different people	5	-1	Different	Same	TRUE
A181	65	A	65_A	Female	Black or African American	58	FacePair05	I am slightly certain these are different people	6	-1	Different	Same	TRUE
A181	65	A	65_A	Female	Black or African American	58	FacePair06	I am mostly certain these are different people	7	-2	Same	Different	FALSE
A181	65	A	65_A	Female	Black or African American	58	FacePair07	I am slightly certain these are different people	8	-1	Same	Same	FALSE
A181	65	A	65_A	Female	Black or African American	58	FacePair08	I am mostly certain this is the same person	9	2	Same	Different	TRUE
A181	65	A	65_A	Female	Black or African American	58	FacePair09	I am slightly certain these are different people	10	-1	Different	Different	TRUE
A181	65	A	65_A	Female	Black or African American	58	FacePair10	I am mostly certain these are different people	11	-2	Different	Same	TRUE
A181	65	A	65_A	Female	Black or African American	58	FacePair11	I am mostly certain these are different people	12	-2	Same	Same	FALSE
A181	65	A	65_A	Female	Black or African American	58	FacePair12	I am mostly certain these are different people	13	-2	Different	Different	TRUE
A182	65	A	65_A	Male	White	79	FacePair01	I am absolutely certain this is the same person	2	3	Same	Same	TRUE
A182	65	A	65_A	Male	White	79	FacePair02	I am absolutely certain this is the same person	3	3	Different	Different	FALSE
A182	65	A	65_A	Male	White	79	FacePair03	I am absolutely certain these are different people	4	-3	Same	Different	FALSE
A182	65	A	65_A	Male	White	79	FacePair04	I am absolutely certain these are different people	5	-3	Different	Same	TRUE
A182	65	A	65_A	Male	White	79	FacePair05	I am absolutely certain these are different people	6	-3	Different	Same	TRUE
A182	65	A	65_A	Male	White	79	FacePair06	I am absolutely certain these are different people	7	-3	Same	Different	FALSE
A182	65	A	65_A	Male	White	79	FacePair07	I am not sure	8	0	Same	Same	FALSE
A182	65	A	65_A	Male	White	79	FacePair08	I am slightly certain this is the same person	9	1	Same	Different	TRUE
A182	65	A	65_A	Male	White	79	FacePair09	I am absolutely certain these are different people	10	-3	Different	Different	TRUE
A182	65	A	65_A	Male	White	79	FacePair10	I am absolutely certain these are different people	11	-3	Different	Same	TRUE
A182	65	A	65_A	Male	White	79	FacePair11	I am mostly certain this is the same person	12	2	Same	Same	TRUE
A182	65	A	65_A	Male	White	79	FacePair12	I am absolutely certain these are different people	13	-3	Different	Different	TRUE
A183	65	A	65_A	Female	Black or African American	57	FacePair01	I am mostly certain this is the same person	2	2	Same	Same	TRUE
A183	65	A	65_A	Female	Black or African American	57	FacePair02	I am mostly certain these are different people	3	-2	Different	Different	TRUE
A183	65	A	65_A	Female	Black or African American	57	FacePair03	I am slightly certain this is the same person	4	1	Same	Different	TRUE
A183	65	A	65_A	Female	Black or African American	57	FacePair04	I am mostly certain these are different people	5	-2	Different	Same	TRUE
A183	65	A	65_A	Female	Black or African American	57	FacePair05	I am mostly certain this is the same person	6	2	Different	Same	FALSE
A183	65	A	65_A	Female	Black or African American	57	FacePair06	I am mostly certain this is the same person	7	2	Same	Different	TRUE
A183	65	A	65_A	Female	Black or African American	57	FacePair07	I am mostly certain this is the same person	8	2	Same	Same	TRUE
A183	65	A	65_A	Female	Black or African American	57	FacePair08	I am mostly certain this is the same person	9	2	Same	Different	TRUE
A183	65	A	65_A	Female	Black or African American	57	FacePair09	I am mostly certain these are different people	10	-2	Different	Different	TRUE
A183	65	A	65_A	Female	Black or African American	57	FacePair10	I am mostly certain this is the same person	11	2	Different	Same	FALSE
A183	65	A	65_A	Female	Black or African American	57	FacePair11	I am mostly certain this is the same person	12	2	Same	Same	TRUE
A183	65	A	65_A	Female	Black or African American	57	FacePair12	I am mostly certain this is the same person	13	2	Different	Different	FALSE
A184	65	A	65_A	Male	White	24	FacePair01	I am mostly certain these are different people	2	-2	Same	Same	FALSE
A184	65	A	65_A	Male	White	24	FacePair02	I am mostly certain these are different people	3	-2	Different	Different	TRUE
A184	65	A	65_A	Male	White	24	FacePair03	I am mostly certain these are different people	4	-2	Same	Different	FALSE
A184	65	A	65_A	Male	White	24	FacePair04	I am absolutely certain this is the same person	5	3	Different	Same	FALSE
A184	65	A	65_A	Male	White	24	FacePair05	I am mostly certain these are different people	6	-2	Different	Same	TRUE
A184	65	A	65_A	Male	White	24	FacePair06	I am absolutely certain this is the same person	7	3	Same	Different	TRUE
A184	65	A	65_A	Male	White	24	FacePair07	I am absolutely certain this is the same person	8	3	Same	Same	TRUE
A184	65	A	65_A	Male	White	24	FacePair08	I am mostly certain these are different people	9	-2	Same	Different	FALSE
A184	65	A	65_A	Male	White	24	FacePair09	I am mostly certain these are different people	10	-2	Different	Different	TRUE
A184	65	A	65_A	Male	White	24	FacePair10	I am absolutely certain this is the same person	11	3	Different	Same	FALSE
A184	65	A	65_A	Male	White	24	FacePair11	I am absolutely certain this is the same person	12	3	Same	Same	TRUE
A184	65	A	65_A	Male	White	24	FacePair12	I am mostly certain these are different people	13	-2	Different	Different	TRUE
A185	65	A	65_A	Male	Black or African American	60	FacePair01	I am mostly certain these are different people	2	-2	Same	Same	FALSE
A185	65	A	65_A	Male	Black or African American	60	FacePair02	I am slightly certain these are different people	3	-1	Different	Different	TRUE
A185	65	A	65_A	Male	Black or African American	60	FacePair03	I am absolutely certain these are different people	4	-3	Same	Different	FALSE
A185	65	A	65_A	Male	Black or African American	60	FacePair04	I am slightly certain these are different people	5	-1	Different	Same	TRUE
A185	65	A	65_A	Male	Black or African American	60	FacePair05	I am not sure	6	0	Different	Same	TRUE
A185	65	A	65_A	Male	Black or African American	60	FacePair06	I am slightly certain this is the same person	7	1	Same	Different	TRUE
A185	65	A	65_A	Male	Black or African American	60	FacePair07	I am absolutely certain this is the same person	8	3	Same	Same	TRUE
A185	65	A	65_A	Male	Black or African American	60	FacePair08	I am mostly certain this is the same person	9	2	Same	Different	TRUE
A185	65	A	65_A	Male	Black or African American	60	FacePair09	I am slightly certain these are different people	10	-1	Different	Different	TRUE
A185	65	A	65_A	Male	Black or African American	60	FacePair10	I am absolutely certain this is the same person	11	3	Different	Same	FALSE
A185	65	A	65_A	Male	Black or African American	60	FacePair11	I am absolutely certain this is the same person	12	3	Same	Same	TRUE
A185	65	A	65_A	Male	Black or African American	60	FacePair12	I am mostly certain these are different people	13	-2	Different	Different	TRUE
A186	65	B	65_B	Female	Black or African American	35	FacePair01	I am absolutely certain these are different people	2	-3	Same	Different	FALSE
A186	65	B	65_B	Female	Black or African American	35	FacePair02	I am absolutely certain these are different people	3	-3	Different	Same	TRUE
A186	65	B	65_B	Female	Black or African American	35	FacePair03	I am absolutely certain this is the same person	4	3	Same	Same	TRUE
A186	65	B	65_B	Female	Black or African American	35	FacePair04	I am mostly certain these are different people	5	-2	Different	Different	TRUE
A186	65	B	65_B	Female	Black or African American	35	FacePair05	I am mostly certain these are different people	6	-2	Different	Different	TRUE
A186	65	B	65_B	Female	Black or African American	35	FacePair06	I am mostly certain this is the same person	7	2	Same	Same	TRUE
A186	65	B	65_B	Female	Black or African American	35	FacePair07	I am mostly certain this is the same person	8	2	Same	Different	TRUE
A186	65	B	65_B	Female	Black or African American	35	FacePair08	I am absolutely certain this is the same person	9	3	Same	Same	TRUE
A186	65	B	65_B	Female	Black or African American	35	FacePair09	I am mostly certain these are different people	10	-2	Different	Same	TRUE
A186	65	B	65_B	Female	Black or African American	35	FacePair10	I am absolutely certain these are different people	11	-3	Different	Different	TRUE
A186	65	B	65_B	Female	Black or African American	35	FacePair11	I am absolutely certain this is the same person	12	3	Same	Different	TRUE
A186	65	B	65_B	Female	Black or African American	35	FacePair12	I am slightly certain these are different people	13	-1	Different	Same	TRUE
A187	65	B	65_B	Female	White	58	FacePair01	I am absolutely certain these are different people	2	-3	Same	Different	FALSE
A187	65	B	65_B	Female	White	58	FacePair02	I am mostly certain this is the same person	3	2	Different	Same	FALSE
A187	65	B	65_B	Female	White	58	FacePair03	I am slightly certain this is the same person	4	1	Same	Same	TRUE
A187	65	B	65_B	Female	White	58	FacePair04	I am mostly certain these are different people	5	-2	Different	Different	TRUE
A187	65	B	65_B	Female	White	58	FacePair05	I am mostly certain these are different people	6	-2	Different	Different	TRUE
A187	65	B	65_B	Female	White	58	FacePair06	I am absolutely certain this is the same person	7	3	Same	Same	TRUE
A187	65	B	65_B	Female	White	58	FacePair07	I am mostly certain these are different people	8	-2	Same	Different	FALSE
A187	65	B	65_B	Female	White	58	FacePair08	I am absolutely certain this is the same person	9	3	Same	Same	TRUE
A187	65	B	65_B	Female	White	58	FacePair09	I am absolutely certain these are different people	10	-3	Different	Same	TRUE
A187	65	B	65_B	Female	White	58	FacePair10	I am slightly certain these are different people	11	-1	Different	Different	TRUE
A187	65	B	65_B	Female	White	58	FacePair11	I am mostly certain this is the same person	12	2	Same	Different	TRUE
A187	65	B	65_B	Female	White	58	FacePair12	I am mostly certain these are different people	13	-2	Different	Same	TRUE
A188	65	B	65_B	Male	Asian	36	FacePair01	I am absolutely certain these are different people	2	-3	Same	Different	FALSE
A188	65	B	65_B	Male	Asian	36	FacePair02	I am absolutely certain these are different people	3	-3	Different	Same	TRUE
A188	65	B	65_B	Male	Asian	36	FacePair03	I am mostly certain this is the same person	4	2	Same	Same	TRUE
A188	65	B	65_B	Male	Asian	36	FacePair04	I am slightly certain these are different people	5	-1	Different	Different	TRUE
A188	65	B	65_B	Male	Asian	36	FacePair05	I am slightly certain these are different people	6	-1	Different	Different	TRUE
A188	65	B	65_B	Male	Asian	36	FacePair06	I am not sure	7	0	Same	Same	FALSE
A188	65	B	65_B	Male	Asian	36	FacePair07	I am absolutely certain this is the same person	8	3	Same	Different	TRUE
A188	65	B	65_B	Male	Asian	36	FacePair08	I am mostly certain this is the same person	9	2	Same	Same	TRUE
A188	65	B	65_B	Male	Asian	36	FacePair09	I am mostly certain these are different people	10	-2	Different	Same	TRUE
A188	65	B	65_B	Male	Asian	36	FacePair10	I am slightly certain this is the same person	11	1	Different	Different	FALSE
A188	65	B	65_B	Male	Asian	36	FacePair11	I am mostly certain this is the same person	12	2	Same	Different	TRUE
A188	65	B	65_B	Male	Asian	36	FacePair12	I am not sure	13	0	Different	Same	TRUE
A189	65	B	65_B	Male	Asian	44	FacePair01	I am not sure	2	0	Same	Different	FALSE
A189	65	B	65_B	Male	Asian	44	FacePair02	I am mostly certain these are different people	3	-2	Different	Same	TRUE
A189	65	B	65_B	Male	Asian	44	FacePair03	I am mostly certain this is the same person	4	2	Same	Same	TRUE
A189	65	B	65_B	Male	Asian	44	FacePair04	I am slightly certain this is the same person	5	1	Different	Different	FALSE
A189	65	B	65_B	Male	Asian	44	FacePair05	I am mostly certain these are different people	6	-2	Different	Different	TRUE
A189	65	B	65_B	Male	Asian	44	FacePair06	I am mostly certain this is the same person	7	2	Same	Same	TRUE
A189	65	B	65_B	Male	Asian	44	FacePair07	I am mostly certain this is the same person	8	2	Same	Different	TRUE
A189	65	B	65_B	Male	Asian	44	FacePair08	I am mostly certain this is the same person	9	2	Same	Same	TRUE
A189	65	B	65_B	Male	Asian	44	FacePair09	I am mostly certain these are different people	10	-2	Different	Same	TRUE
A189	65	B	65_B	Male	Asian	44	FacePair10	I am slightly certain these are different people	11	-1	Different	Different	TRUE
A189	65	B	65_B	Male	Asian	44	FacePair11	I am mostly certain this is the same person	12	2	Same	Different	TRUE
A189	65	B	65_B	Male	Asian	44	FacePair12	I am mostly certain these are different people	13	-2	Different	Same	TRUE
A190	65	B	65_B	Female	White	57	FacePair01	I am slightly certain these are different people	2	-1	Same	Different	FALSE
A190	65	B	65_B	Female	White	57	FacePair02	I am slightly certain this is the same person	3	1	Different	Same	FALSE
A190	65	B	65_B	Female	White	57	FacePair03	I am slightly certain this is the same person	4	1	Same	Same	TRUE
A190	65	B	65_B	Female	White	57	FacePair04	I am not sure	5	0	Different	Different	TRUE
A190	65	B	65_B	Female	White	57	FacePair05	I am mostly certain these are different people	6	-2	Different	Different	TRUE
A190	65	B	65_B	Female	White	57	FacePair06	I am not sure	7	0	Same	Same	FALSE
A190	65	B	65_B	Female	White	57	FacePair07	I am not sure	8	0	Same	Different	FALSE
A190	65	B	65_B	Female	White	57	FacePair08	I am slightly certain this is the same person	9	1	Same	Same	TRUE
A190	65	B	65_B	Female	White	57	FacePair09	I am mostly certain these are different people	10	-2	Different	Same	TRUE
A190	65	B	65_B	Female	White	57	FacePair10	I am slightly certain this is the same person	11	1	Different	Different	FALSE
A190	65	B	65_B	Female	White	57	FacePair11	I am not sure	12	0	Same	Different	FALSE
A190	65	B	65_B	Female	White	57	FacePair12	I am not sure	13	0	Different	Same	TRUE
A191	65	B	65_B	Female	Asian	44	FacePair01	I am mostly certain this is the same person	2	2	Same	Different	TRUE
A191	65	B	65_B	Female	Asian	44	FacePair02	I am mostly certain this is the same person	3	2	Different	Same	FALSE
A191	65	B	65_B	Female	Asian	44	FacePair03	I am mostly certain this is the same person	4	2	Same	Same	TRUE
A191	65	B	65_B	Female	Asian	44	FacePair04	I am slightly certain this is the same person	5	1	Different	Different	FALSE
A191	65	B	65_B	Female	Asian	44	FacePair05	I am slightly certain these are different people	6	-1	Different	Different	TRUE
A191	65	B	65_B	Female	Asian	44	FacePair06	I am mostly certain this is the same person	7	2	Same	Same	TRUE
A191	65	B	65_B	Female	Asian	44	FacePair07	I am mostly certain this is the same person	8	2	Same	Different	TRUE
A191	65	B	65_B	Female	Asian	44	FacePair08	I am slightly certain these are different people	9	-1	Same	Same	FALSE
A191	65	B	65_B	Female	Asian	44	FacePair09	I am mostly certain these are different people	10	-2	Different	Same	TRUE
A191	65	B	65_B	Female	Asian	44	FacePair10	I am mostly certain this is the same person	11	2	Different	Different	FALSE
A191	65	B	65_B	Female	Asian	44	FacePair11	I am mostly certain this is the same person	12	2	Same	Different	TRUE
A191	65	B	65_B	Female	Asian	44	FacePair12	I am mostly certain this is the same person	13	2	Different	Same	FALSE
A192	65	B	65_B	Male	White	57	FacePair01	I am slightly certain this is the same person	2	1	Same	Different	TRUE
A192	65	B	65_B	Male	White	57	FacePair02	I am slightly certain this is the same person	3	1	Different	Same	FALSE
A192	65	B	65_B	Male	White	57	FacePair03	I am slightly certain this is the same person	4	1	Same	Same	TRUE
A192	65	B	65_B	Male	White	57	FacePair04	I am slightly certain this is the same person	5	1	Different	Different	FALSE
A192	65	B	65_B	Male	White	57	FacePair05	I am slightly certain this is the same person	6	1	Different	Different	FALSE
A192	65	B	65_B	Male	White	57	FacePair06	I am slightly certain this is the same person	7	1	Same	Same	TRUE
A192	65	B	65_B	Male	White	57	FacePair07	I am slightly certain this is the same person	8	1	Same	Different	TRUE
A192	65	B	65_B	Male	White	57	FacePair08	I am slightly certain this is the same person	9	1	Same	Same	TRUE
A192	65	B	65_B	Male	White	57	FacePair09	I am not sure	10	0	Different	Same	TRUE
A192	65	B	65_B	Male	White	57	FacePair10	I am not sure	11	0	Different	Different	TRUE
A192	65	B	65_B	Male	White	57	FacePair11	I am slightly certain this is the same person	12	1	Same	Different	TRUE
A192	65	B	65_B	Male	White	57	FacePair12	I am slightly certain these are different people	13	-1	Different	Same	TRUE
A193	65	B	65_B	Female	White	50	FacePair01	I am absolutely certain these are different people	2	-3	Same	Different	FALSE
A193	65	B	65_B	Female	White	50	FacePair02	I am absolutely certain these are different people	3	-3	Different	Same	TRUE
A193	65	B	65_B	Female	White	50	FacePair03	I am mostly certain this is the same person	4	2	Same	Same	TRUE
A193	65	B	65_B	Female	White	50	FacePair04	I am absolutely certain these are different people	5	-3	Different	Different	TRUE
A193	65	B	65_B	Female	White	50	FacePair05	I am absolutely certain these are different people	6	-3	Different	Different	TRUE
A193	65	B	65_B	Female	White	50	FacePair06	I am mostly certain these are different people	7	-2	Same	Same	FALSE
A193	65	B	65_B	Female	White	50	FacePair07	I am absolutely certain this is the same person	8	3	Same	Different	TRUE
A193	65	B	65_B	Female	White	50	FacePair08	I am mostly certain this is the same person	9	2	Same	Same	TRUE
A193	65	B	65_B	Female	White	50	FacePair09	I am absolutely certain these are different people	10	-3	Different	Same	TRUE
A193	65	B	65_B	Female	White	50	FacePair10	I am mostly certain this is the same person	11	2	Different	Different	FALSE
A193	65	B	65_B	Female	White	50	FacePair11	I am absolutely certain this is the same person	12	3	Same	Different	TRUE
A193	65	B	65_B	Female	White	50	FacePair12	I am absolutely certain these are different people	13	-3	Different	Same	TRUE
A194	65	B	65_B	Male	White	57	FacePair01	I am mostly certain these are different people	2	-2	Same	Different	FALSE
A194	65	B	65_B	Male	White	57	FacePair02	I am absolutely certain these are different people	3	-3	Different	Same	TRUE
A194	65	B	65_B	Male	White	57	FacePair03	I am slightly certain this is the same person	4	1	Same	Same	TRUE
A194	65	B	65_B	Male	White	57	FacePair04	I am mostly certain these are different people	5	-2	Different	Different	TRUE
A194	65	B	65_B	Male	White	57	FacePair05	I am absolutely certain these are different people	6	-3	Different	Different	TRUE
A194	65	B	65_B	Male	White	57	FacePair06	I am mostly certain these are different people	7	-2	Same	Same	FALSE
A194	65	B	65_B	Male	White	57	FacePair07	I am slightly certain this is the same person	8	1	Same	Different	TRUE
A194	65	B	65_B	Male	White	57	FacePair08	I am mostly certain this is the same person	9	2	Same	Same	TRUE
A194	65	B	65_B	Male	White	57	FacePair09	I am mostly certain these are different people	10	-2	Different	Same	TRUE
A194	65	B	65_B	Male	White	57	FacePair10	I am slightly certain these are different people	11	-1	Different	Different	TRUE
A194	65	B	65_B	Male	White	57	FacePair11	I am mostly certain this is the same person	12	2	Same	Different	TRUE
A194	65	B	65_B	Male	White	57	FacePair12	I am mostly certain these are different people	13	-2	Different	Same	TRUE
A195	65	B	65_B	Female	Other	43	FacePair01	I am absolutely certain these are different people	2	-3	Same	Different	FALSE
A195	65	B	65_B	Female	Other	43	FacePair02	I am slightly certain this is the same person	3	1	Different	Same	FALSE
A195	65	B	65_B	Female	Other	43	FacePair03	I am mostly certain this is the same person	4	2	Same	Same	TRUE
A195	65	B	65_B	Female	Other	43	FacePair04	I am mostly certain these are different people	5	-2	Different	Different	TRUE
A195	65	B	65_B	Female	Other	43	FacePair05	I am absolutely certain these are different people	6	-3	Different	Different	TRUE
A195	65	B	65_B	Female	Other	43	FacePair06	I am slightly certain these are different people	7	-1	Same	Same	FALSE
A195	65	B	65_B	Female	Other	43	FacePair07	I am absolutely certain these are different people	8	-3	Same	Different	FALSE
A195	65	B	65_B	Female	Other	43	FacePair08	I am absolutely certain this is the same person	9	3	Same	Same	TRUE
A195	65	B	65_B	Female	Other	43	FacePair09	I am slightly certain this is the same person	10	1	Different	Same	FALSE
A195	65	B	65_B	Female	Other	43	FacePair10	I am absolutely certain this is the same person	11	3	Different	Different	FALSE
A195	65	B	65_B	Female	Other	43	FacePair11	I am absolutely certain this is the same person	12	3	Same	Different	TRUE
A195	65	B	65_B	Female	Other	43	FacePair12	I am slightly certain this is the same person	13	1	Different	Same	FALSE
A196	65	B	65_B	Female	Black or African American	49	FacePair01	I am absolutely certain this is the same person	2	3	Same	Different	TRUE
A196	65	B	65_B	Female	Black or African American	49	FacePair02	I am absolutely certain this is the same person	3	3	Different	Same	FALSE
A196	65	B	65_B	Female	Black or African American	49	FacePair03	I am absolutely certain this is the same person	4	3	Same	Same	TRUE
A196	65	B	65_B	Female	Black or African American	49	FacePair04	I am mostly certain this is the same person	5	2	Different	Different	FALSE
A196	65	B	65_B	Female	Black or African American	49	FacePair05	I am absolutely certain these are different people	6	-3	Different	Different	TRUE
A196	65	B	65_B	Female	Black or African American	49	FacePair06	I am absolutely certain this is the same person	7	3	Same	Same	TRUE
A196	65	B	65_B	Female	Black or African American	49	FacePair07	I am absolutely certain this is the same person	8	3	Same	Different	TRUE
A196	65	B	65_B	Female	Black or African American	49	FacePair08	I am absolutely certain this is the same person	9	3	Same	Same	TRUE
A196	65	B	65_B	Female	Black or African American	49	FacePair09	I am absolutely certain these are different people	10	-3	Different	Same	TRUE
A196	65	B	65_B	Female	Black or African American	49	FacePair10	I am absolutely certain this is the same person	11	3	Different	Different	FALSE
A196	65	B	65_B	Female	Black or African American	49	FacePair11	I am absolutely certain this is the same person	12	3	Same	Different	TRUE
A196	65	B	65_B	Female	Black or African American	49	FacePair12	I am slightly certain this is the same person	13	1	Different	Same	FALSE
A197	65	B	65_B	Male	Black or African American	56	FacePair01	I am absolutely certain these are different people	2	-3	Same	Different	FALSE
A197	65	B	65_B	Male	Black or African American	56	FacePair02	I am absolutely certain these are different people	3	-3	Different	Same	TRUE
A197	65	B	65_B	Male	Black or African American	56	FacePair03	I am absolutely certain this is the same person	4	3	Same	Same	TRUE
A197	65	B	65_B	Male	Black or African American	56	FacePair04	I am mostly certain these are different people	5	-2	Different	Different	TRUE
A197	65	B	65_B	Male	Black or African American	56	FacePair05	I am absolutely certain these are different people	6	-3	Different	Different	TRUE
A197	65	B	65_B	Male	Black or African American	56	FacePair06	I am mostly certain this is the same person	7	2	Same	Same	TRUE
A197	65	B	65_B	Male	Black or African American	56	FacePair07	I am mostly certain this is the same person	8	2	Same	Different	TRUE
A197	65	B	65_B	Male	Black or African American	56	FacePair08	I am absolutely certain this is the same person	9	3	Same	Same	TRUE
A197	65	B	65_B	Male	Black or African American	56	FacePair09	I am absolutely certain these are different people	10	-3	Different	Same	TRUE
A197	65	B	65_B	Male	Black or African American	56	FacePair10	I am mostly certain this is the same person	11	2	Different	Different	FALSE
A197	65	B	65_B	Male	Black or African American	56	FacePair11	I am absolutely certain this is the same person	12	3	Same	Different	TRUE
A197	65	B	65_B	Male	Black or African American	56	FacePair12	I am absolutely certain this is the same person	13	3	Different	Same	FALSE
A198	65	B	65_B	Male	Black or African American	57	FacePair01	I am absolutely certain these are different people	2	-3	Same	Different	FALSE
A198	65	B	65_B	Male	Black or African American	57	FacePair02	I am mostly certain this is the same person	3	2	Different	Same	FALSE
A198	65	B	65_B	Male	Black or African American	57	FacePair03	I am mostly certain this is the same person	4	2	Same	Same	TRUE
A198	65	B	65_B	Male	Black or African American	57	FacePair04	I am absolutely certain these are different people	5	-3	Different	Different	TRUE
A198	65	B	65_B	Male	Black or African American	57	FacePair05	I am mostly certain these are different people	6	-2	Different	Different	TRUE
A198	65	B	65_B	Male	Black or African American	57	FacePair06	I am mostly certain these are different people	7	-2	Same	Same	FALSE
A198	65	B	65_B	Male	Black or African American	57	FacePair07	I am mostly certain this is the same person	8	2	Same	Different	TRUE
A198	65	B	65_B	Male	Black or African American	57	FacePair08	I am mostly certain these are different people	9	-2	Same	Same	FALSE
A198	65	B	65_B	Male	Black or African American	57	FacePair09	I am absolutely certain these are different people	10	-3	Different	Same	TRUE
A198	65	B	65_B	Male	Black or African American	57	FacePair10	I am mostly certain these are different people	11	-2	Different	Different	TRUE
A198	65	B	65_B	Male	Black or African American	57	FacePair11	I am absolutely certain this is the same person	12	3	Same	Different	TRUE
A198	65	B	65_B	Male	Black or African American	57	FacePair12	I am mostly certain these are different people	13	-2	Different	Same	TRUE
A199	65	B	65_B	Female	Black or African American	48	FacePair01	I am not sure	2	0	Same	Different	FALSE
A199	65	B	65_B	Female	Black or African American	48	FacePair02	I am mostly certain this is the same person	3	2	Different	Same	FALSE
A199	65	B	65_B	Female	Black or African American	48	FacePair03	I am not sure	4	0	Same	Same	FALSE
A199	65	B	65_B	Female	Black or African American	48	FacePair04	I am not sure	5	0	Different	Different	TRUE
A199	65	B	65_B	Female	Black or African American	48	FacePair05	I am slightly certain this is the same person	6	1	Different	Different	FALSE
A199	65	B	65_B	Female	Black or African American	48	FacePair06	I am slightly certain this is the same person	7	1	Same	Same	TRUE
A199	65	B	65_B	Female	Black or African American	48	FacePair07	I am mostly certain this is the same person	8	2	Same	Different	TRUE
A199	65	B	65_B	Female	Black or African American	48	FacePair08	I am slightly certain this is the same person	9	1	Same	Same	TRUE
A199	65	B	65_B	Female	Black or African American	48	FacePair09	I am absolutely certain these are different people	10	-3	Different	Same	TRUE
A199	65	B	65_B	Female	Black or African American	48	FacePair10	I am not sure	11	0	Different	Different	TRUE
A199	65	B	65_B	Female	Black or African American	48	FacePair11	I am slightly certain this is the same person	12	1	Same	Different	TRUE
A199	65	B	65_B	Female	Black or African American	48	FacePair12	I am slightly certain this is the same person	13	1	Different	Same	FALSE
A200	65	B	65_B	Male	Black or African American	57	FacePair01	I am slightly certain these are different people	2	-1	Same	Different	FALSE
A200	65	B	65_B	Male	Black or African American	57	FacePair02	I am mostly certain these are different people	3	-2	Different	Same	TRUE
A200	65	B	65_B	Male	Black or African American	57	FacePair03	I am absolutely certain this is the same person	4	3	Same	Same	TRUE
A200	65	B	65_B	Male	Black or African American	57	FacePair04	I am slightly certain these are different people	5	-1	Different	Different	TRUE
A200	65	B	65_B	Male	Black or African American	57	FacePair05	I am slightly certain this is the same person	6	1	Different	Different	FALSE
A200	65	B	65_B	Male	Black or African American	57	FacePair06	I am absolutely certain this is the same person	7	3	Same	Same	TRUE
A200	65	B	65_B	Male	Black or African American	57	FacePair07	I am absolutely certain this is the same person	8	3	Same	Different	TRUE
A200	65	B	65_B	Male	Black or African American	57	FacePair08	I am not sure	9	0	Same	Same	FALSE
A200	65	B	65_B	Male	Black or African American	57	FacePair09	I am slightly certain these are different people	10	-1	Different	Same	TRUE
A200	65	B	65_B	Male	Black or African American	57	FacePair10	I am not sure	11	0	Different	Different	TRUE
A200	65	B	65_B	Male	Black or African American	57	FacePair11	I am not sure	12	0	Same	Different	FALSE
A200	65	B	65_B	Male	Black or African American	57	FacePair12	I am slightly certain this is the same person	13	1	Different	Same	FALSE
A201	65	B	65_B	Female	White	59	FacePair01	I am mostly certain these are different people	2	-2	Same	Different	FALSE
A201	65	B	65_B	Female	White	59	FacePair02	I am mostly certain these are different people	3	-2	Different	Same	TRUE
A201	65	B	65_B	Female	White	59	FacePair03	I am mostly certain this is the same person	4	2	Same	Same	TRUE
A201	65	B	65_B	Female	White	59	FacePair04	I am slightly certain this is the same person	5	1	Different	Different	FALSE
A201	65	B	65_B	Female	White	59	FacePair05	I am slightly certain this is the same person	6	1	Different	Different	FALSE
A201	65	B	65_B	Female	White	59	FacePair06	I am slightly certain these are different people	7	-1	Same	Same	FALSE
A201	65	B	65_B	Female	White	59	FacePair07	I am slightly certain these are different people	8	-1	Same	Different	FALSE
A201	65	B	65_B	Female	White	59	FacePair08	I am mostly certain this is the same person	9	2	Same	Same	TRUE
A201	65	B	65_B	Female	White	59	FacePair09	I am absolutely certain these are different people	10	-3	Different	Same	TRUE
A201	65	B	65_B	Female	White	59	FacePair10	I am mostly certain this is the same person	11	2	Different	Different	FALSE
A201	65	B	65_B	Female	White	59	FacePair11	I am mostly certain this is the same person	12	2	Same	Different	TRUE
A201	65	B	65_B	Female	White	59	FacePair12	I am mostly certain these are different people	13	-2	Different	Same	TRUE
A202	65	B	65_B	Male	Asian	35	FacePair01	I am absolutely certain these are different people	2	-3	Same	Different	FALSE
A202	65	B	65_B	Male	Asian	35	FacePair02	I am mostly certain these are different people	3	-2	Different	Same	TRUE
A202	65	B	65_B	Male	Asian	35	FacePair03	I am slightly certain this is the same person	4	1	Same	Same	TRUE
A202	65	B	65_B	Male	Asian	35	FacePair04	I am mostly certain these are different people	5	-2	Different	Different	TRUE
A202	65	B	65_B	Male	Asian	35	FacePair05	I am not sure	6	0	Different	Different	TRUE
A202	65	B	65_B	Male	Asian	35	FacePair06	I am not sure	7	0	Same	Same	FALSE
A202	65	B	65_B	Male	Asian	35	FacePair07	I am slightly certain this is the same person	8	1	Same	Different	TRUE
A202	65	B	65_B	Male	Asian	35	FacePair08	I am slightly certain this is the same person	9	1	Same	Same	TRUE
A202	65	B	65_B	Male	Asian	35	FacePair09	I am absolutely certain these are different people	10	-3	Different	Same	TRUE
A202	65	B	65_B	Male	Asian	35	FacePair10	I am slightly certain these are different people	11	-1	Different	Different	TRUE
A202	65	B	65_B	Male	Asian	35	FacePair11	I am not sure	12	0	Same	Different	FALSE
A202	65	B	65_B	Male	Asian	35	FacePair12	I am absolutely certain these are different people	13	-3	Different	Same	TRUE
A203	65	B	65_B	Female	Black or African American	50	FacePair01	I am slightly certain this is the same person	2	1	Same	Different	TRUE
A203	65	B	65_B	Female	Black or African American	50	FacePair02	I am slightly certain these are different people	3	-1	Different	Same	TRUE
A203	65	B	65_B	Female	Black or African American	50	FacePair03	I am mostly certain this is the same person	4	2	Same	Same	TRUE
A203	65	B	65_B	Female	Black or African American	50	FacePair04	I am mostly certain this is the same person	5	2	Different	Different	FALSE
A203	65	B	65_B	Female	Black or African American	50	FacePair05	I am slightly certain these are different people	6	-1	Different	Different	TRUE
A203	65	B	65_B	Female	Black or African American	50	FacePair06	I am mostly certain this is the same person	7	2	Same	Same	TRUE
A203	65	B	65_B	Female	Black or African American	50	FacePair07	I am mostly certain this is the same person	8	2	Same	Different	TRUE
A203	65	B	65_B	Female	Black or African American	50	FacePair08	I am slightly certain this is the same person	9	1	Same	Same	TRUE
A203	65	B	65_B	Female	Black or African American	50	FacePair09	I am slightly certain these are different people	10	-1	Different	Same	TRUE
A203	65	B	65_B	Female	Black or African American	50	FacePair10	I am slightly certain these are different people	11	-1	Different	Different	TRUE
A203	65	B	65_B	Female	Black or African American	50	FacePair11	I am mostly certain this is the same person	12	2	Same	Different	TRUE
A203	65	B	65_B	Female	Black or African American	50	FacePair12	I am mostly certain these are different people	13	-2	Different	Same	TRUE
A204	65	B	65_B	Female	Black or African American	45	FacePair01	I am mostly certain these are different people	2	-2	Same	Different	FALSE
A204	65	B	65_B	Female	Black or African American	45	FacePair02	I am mostly certain these are different people	3	-2	Different	Same	TRUE
A204	65	B	65_B	Female	Black or African American	45	FacePair03	I am mostly certain this is the same person	4	2	Same	Same	TRUE
A204	65	B	65_B	Female	Black or African American	45	FacePair04	I am mostly certain this is the same person	5	2	Different	Different	FALSE
A204	65	B	65_B	Female	Black or African American	45	FacePair05	I am mostly certain this is the same person	6	2	Different	Different	FALSE
A204	65	B	65_B	Female	Black or African American	45	FacePair06	I am mostly certain this is the same person	7	2	Same	Same	TRUE
A204	65	B	65_B	Female	Black or African American	45	FacePair07	I am mostly certain these are different people	8	-2	Same	Different	FALSE
A204	65	B	65_B	Female	Black or African American	45	FacePair08	I am mostly certain this is the same person	9	2	Same	Same	TRUE
A204	65	B	65_B	Female	Black or African American	45	FacePair09	I am absolutely certain these are different people	10	-3	Different	Same	TRUE
A204	65	B	65_B	Female	Black or African American	45	FacePair10	I am mostly certain this is the same person	11	2	Different	Different	FALSE
A204	65	B	65_B	Female	Black or African American	45	FacePair11	I am mostly certain this is the same person	12	2	Same	Different	TRUE
A204	65	B	65_B	Female	Black or African American	45	FacePair12	I am mostly certain these are different people	13	-2	Different	Same	TRUE
A205	65	B	65_B	Female	Black or African American	58	FacePair01	I am absolutely certain these are different people	2	-3	Same	Different	FALSE
A205	65	B	65_B	Female	Black or African American	58	FacePair02	I am mostly certain these are different people	3	-2	Different	Same	TRUE
A205	65	B	65_B	Female	Black or African American	58	FacePair03	I am slightly certain this is the same person	4	1	Same	Same	TRUE
A205	65	B	65_B	Female	Black or African American	58	FacePair04	I am mostly certain these are different people	5	-2	Different	Different	TRUE
A205	65	B	65_B	Female	Black or African American	58	FacePair05	I am mostly certain these are different people	6	-2	Different	Different	TRUE
A205	65	B	65_B	Female	Black or African American	58	FacePair06	I am slightly certain these are different people	7	-1	Same	Same	FALSE
A205	65	B	65_B	Female	Black or African American	58	FacePair07	I am mostly certain this is the same person	8	2	Same	Different	TRUE
A205	65	B	65_B	Female	Black or African American	58	FacePair08	I am mostly certain this is the same person	9	2	Same	Same	TRUE
A205	65	B	65_B	Female	Black or African American	58	FacePair09	I am mostly certain these are different people	10	-2	Different	Same	TRUE
A205	65	B	65_B	Female	Black or African American	58	FacePair10	I am slightly certain this is the same person	11	1	Different	Different	FALSE
A205	65	B	65_B	Female	Black or African American	58	FacePair11	I am mostly certain this is the same person	12	2	Same	Different	TRUE
A205	65	B	65_B	Female	Black or African American	58	FacePair12	I am slightly certain these are different people	13	-1	Different	Same	TRUE
A206	65	B	65_B	Female	White	27	FacePair01	I am slightly certain these are different people	2	-1	Same	Different	FALSE
A206	65	B	65_B	Female	White	27	FacePair02	I am mostly certain these are different people	3	-2	Different	Same	TRUE
A206	65	B	65_B	Female	White	27	FacePair03	I am mostly certain this is the same person	4	2	Same	Same	TRUE
A206	65	B	65_B	Female	White	27	FacePair04	I am slightly certain these are different people	5	-1	Different	Different	TRUE
A206	65	B	65_B	Female	White	27	FacePair05	I am slightly certain these are different people	6	-1	Different	Different	TRUE
A206	65	B	65_B	Female	White	27	FacePair06	I am slightly certain these are different people	7	-1	Same	Same	FALSE
A206	65	B	65_B	Female	White	27	FacePair07	I am mostly certain these are different people	8	-2	Same	Different	FALSE
A206	65	B	65_B	Female	White	27	FacePair08	I am slightly certain this is the same person	9	1	Same	Same	TRUE
A206	65	B	65_B	Female	White	27	FacePair09	I am mostly certain these are different people	10	-2	Different	Same	TRUE
A206	65	B	65_B	Female	White	27	FacePair10	I am slightly certain these are different people	11	-1	Different	Different	TRUE
A206	65	B	65_B	Female	White	27	FacePair11	I am slightly certain these are different people	12	-1	Same	Different	FALSE
A206	65	B	65_B	Female	White	27	FacePair12	I am slightly certain these are different people	13	-1	Different	Same	TRUE
A207	65	B	65_B	Male	Black or African American	44	FacePair01	I am absolutely certain these are different people	2	-3	Same	Different	FALSE
A207	65	B	65_B	Male	Black or African American	44	FacePair02	I am absolutely certain these are different people	3	-3	Different	Same	TRUE
A207	65	B	65_B	Male	Black or African American	44	FacePair03	I am absolutely certain these are different people	4	-3	Same	Same	FALSE
A207	65	B	65_B	Male	Black or African American	44	FacePair04	I am absolutely certain these are different people	5	-3	Different	Different	TRUE
A207	65	B	65_B	Male	Black or African American	44	FacePair05	I am slightly certain this is the same person	6	1	Different	Different	FALSE
A207	65	B	65_B	Male	Black or African American	44	FacePair06	I am absolutely certain these are different people	7	-3	Same	Same	FALSE
A207	65	B	65_B	Male	Black or African American	44	FacePair07	I am mostly certain these are different people	8	-2	Same	Different	FALSE
A207	65	B	65_B	Male	Black or African American	44	FacePair08	I am absolutely certain these are different people	9	-3	Same	Same	FALSE
A207	65	B	65_B	Male	Black or African American	44	FacePair09	I am absolutely certain these are different people	10	-3	Different	Same	TRUE
A207	65	B	65_B	Male	Black or African American	44	FacePair10	I am absolutely certain these are different people	11	-3	Different	Different	TRUE
A207	65	B	65_B	Male	Black or African American	44	FacePair11	I am slightly certain this is the same person	12	1	Same	Different	TRUE
A207	65	B	65_B	Male	Black or African American	44	FacePair12	I am absolutely certain these are different people	13	-3	Different	Same	TRUE
A208	65	B	65_B	Male	Black or African American	54	FacePair01	I am absolutely certain these are different people	2	-3	Same	Different	FALSE
A208	65	B	65_B	Male	Black or African American	54	FacePair02	I am absolutely certain these are different people	3	-3	Different	Same	TRUE
A208	65	B	65_B	Male	Black or African American	54	FacePair03	I am slightly certain this is the same person	4	1	Same	Same	TRUE
A208	65	B	65_B	Male	Black or African American	54	FacePair04	I am absolutely certain these are different people	5	-3	Different	Different	TRUE
A208	65	B	65_B	Male	Black or African American	54	FacePair05	I am absolutely certain these are different people	6	-3	Different	Different	TRUE
A208	65	B	65_B	Male	Black or African American	54	FacePair06	I am slightly certain this is the same person	7	1	Same	Same	TRUE
A208	65	B	65_B	Male	Black or African American	54	FacePair07	I am absolutely certain this is the same person	8	3	Same	Different	TRUE
A208	65	B	65_B	Male	Black or African American	54	FacePair08	I am slightly certain this is the same person	9	1	Same	Same	TRUE
A208	65	B	65_B	Male	Black or African American	54	FacePair09	I am absolutely certain these are different people	10	-3	Different	Same	TRUE
A208	65	B	65_B	Male	Black or African American	54	FacePair10	I am slightly certain this is the same person	11	1	Different	Different	FALSE
A208	65	B	65_B	Male	Black or African American	54	FacePair11	I am slightly certain this is the same person	12	1	Same	Different	TRUE
A208	65	B	65_B	Male	Black or African American	54	FacePair12	I am slightly certain this is the same person	13	1	Different	Same	FALSE
A209	65	B	65_B	Female	Black or African American	50	FacePair01	I am absolutely certain these are different people	2	-3	Same	Different	FALSE
A209	65	B	65_B	Female	Black or African American	50	FacePair02	I am absolutely certain these are different people	3	-3	Different	Same	TRUE
A209	65	B	65_B	Female	Black or African American	50	FacePair03	I am mostly certain this is the same person	4	2	Same	Same	TRUE
A209	65	B	65_B	Female	Black or African American	50	FacePair04	I am absolutely certain these are different people	5	-3	Different	Different	TRUE
A209	65	B	65_B	Female	Black or African American	50	FacePair05	I am slightly certain this is the same person	6	1	Different	Different	FALSE
A209	65	B	65_B	Female	Black or African American	50	FacePair06	I am mostly certain this is the same person	7	2	Same	Same	TRUE
A209	65	B	65_B	Female	Black or African American	50	FacePair07	I am mostly certain these are different people	8	-2	Same	Different	FALSE
A209	65	B	65_B	Female	Black or African American	50	FacePair08	I am absolutely certain this is the same person	9	3	Same	Same	TRUE
A209	65	B	65_B	Female	Black or African American	50	FacePair09	I am absolutely certain these are different people	10	-3	Different	Same	TRUE
A209	65	B	65_B	Female	Black or African American	50	FacePair10	I am mostly certain these are different people	11	-2	Different	Different	TRUE
A209	65	B	65_B	Female	Black or African American	50	FacePair11	I am mostly certain this is the same person	12	2	Same	Different	TRUE
A209	65	B	65_B	Female	Black or African American	50	FacePair12	I am not sure	13	0	Different	Same	TRUE
A210	65	B	65_B	Female	White	63	FacePair01	I am absolutely certain these are different people	2	-3	Same	Different	FALSE
A210	65	B	65_B	Female	White	63	FacePair02	I am absolutely certain these are different people	3	-3	Different	Same	TRUE
A210	65	B	65_B	Female	White	63	FacePair03	I am slightly certain this is the same person	4	1	Same	Same	TRUE
A210	65	B	65_B	Female	White	63	FacePair04	I am not sure	5	0	Different	Different	TRUE
A210	65	B	65_B	Female	White	63	FacePair05	I am slightly certain these are different people	6	-1	Different	Different	TRUE
A210	65	B	65_B	Female	White	63	FacePair06	I am mostly certain this is the same person	7	2	Same	Same	TRUE
A210	65	B	65_B	Female	White	63	FacePair07	I am mostly certain this is the same person	8	2	Same	Different	TRUE
A210	65	B	65_B	Female	White	63	FacePair08	I am mostly certain this is the same person	9	2	Same	Same	TRUE
A210	65	B	65_B	Female	White	63	FacePair09	I am absolutely certain these are different people	10	-3	Different	Same	TRUE
A210	65	B	65_B	Female	White	63	FacePair10	I am slightly certain this is the same person	11	1	Different	Different	FALSE
A210	65	B	65_B	Female	White	63	FacePair11	I am mostly certain this is the same person	12	2	Same	Different	TRUE
A210	65	B	65_B	Female	White	63	FacePair12	I am mostly certain these are different people	13	-2	Different	Same	TRUE
A211	65	B	65_B	Female	Black or African American	35	FacePair01	I am absolutely certain these are different people	2	-3	Same	Different	FALSE
A211	65	B	65_B	Female	Black or African American	35	FacePair02	I am absolutely certain these are different people	3	-3	Different	Same	TRUE
A211	65	B	65_B	Female	Black or African American	35	FacePair03	I am absolutely certain this is the same person	4	3	Same	Same	TRUE
A211	65	B	65_B	Female	Black or African American	35	FacePair04	I am absolutely certain these are different people	5	-3	Different	Different	TRUE
A211	65	B	65_B	Female	Black or African American	35	FacePair05	I am absolutely certain these are different people	6	-3	Different	Different	TRUE
A211	65	B	65_B	Female	Black or African American	35	FacePair06	I am slightly certain this is the same person	7	1	Same	Same	TRUE
A211	65	B	65_B	Female	Black or African American	35	FacePair07	I am slightly certain this is the same person	8	1	Same	Different	TRUE
A211	65	B	65_B	Female	Black or African American	35	FacePair08	I am absolutely certain this is the same person	9	3	Same	Same	TRUE
A211	65	B	65_B	Female	Black or African American	35	FacePair09	I am absolutely certain these are different people	10	-3	Different	Same	TRUE
A211	65	B	65_B	Female	Black or African American	35	FacePair10	I am slightly certain this is the same person	11	1	Different	Different	FALSE
A211	65	B	65_B	Female	Black or African American	35	FacePair11	I am absolutely certain this is the same person	12	3	Same	Different	TRUE
A211	65	B	65_B	Female	Black or African American	35	FacePair12	I am absolutely certain these are different people	13	-3	Different	Same	TRUE
A212	65	B	65_B	Female	Black or African American	65	FacePair01	I am absolutely certain these are different people	2	-3	Same	Different	FALSE
A212	65	B	65_B	Female	Black or African American	65	FacePair02	I am absolutely certain these are different people	3	-3	Different	Same	TRUE
A212	65	B	65_B	Female	Black or African American	65	FacePair03	I am slightly certain these are different people	4	-1	Same	Same	FALSE
A212	65	B	65_B	Female	Black or African American	65	FacePair04	I am absolutely certain these are different people	5	-3	Different	Different	TRUE
A212	65	B	65_B	Female	Black or African American	65	FacePair05	I am mostly certain these are different people	6	-2	Different	Different	TRUE
A212	65	B	65_B	Female	Black or African American	65	FacePair06	I am not sure	7	0	Same	Same	FALSE
A212	65	B	65_B	Female	Black or African American	65	FacePair07	I am slightly certain this is the same person	8	1	Same	Different	TRUE
A212	65	B	65_B	Female	Black or African American	65	FacePair08	I am slightly certain this is the same person	9	1	Same	Same	TRUE
A212	65	B	65_B	Female	Black or African American	65	FacePair09	I am absolutely certain these are different people	10	-3	Different	Same	TRUE
A212	65	B	65_B	Female	Black or African American	65	FacePair10	I am slightly certain these are different people	11	-1	Different	Different	TRUE
A212	65	B	65_B	Female	Black or African American	65	FacePair11	I am mostly certain this is the same person	12	2	Same	Different	TRUE
A212	65	B	65_B	Female	Black or African American	65	FacePair12	I am mostly certain these are different people	13	-2	Different	Same	TRUE
A213	65	B	65_B	Male	White	57	FacePair01	I am absolutely certain these are different people	2	-3	Same	Different	FALSE
A213	65	B	65_B	Male	White	57	FacePair02	I am absolutely certain these are different people	3	-3	Different	Same	TRUE
A213	65	B	65_B	Male	White	57	FacePair03	I am mostly certain this is the same person	4	2	Same	Same	TRUE
A213	65	B	65_B	Male	White	57	FacePair04	I am slightly certain this is the same person	5	1	Different	Different	FALSE
A213	65	B	65_B	Male	White	57	FacePair05	I am absolutely certain these are different people	6	-3	Different	Different	TRUE
A213	65	B	65_B	Male	White	57	FacePair06	I am slightly certain this is the same person	7	1	Same	Same	TRUE
A213	65	B	65_B	Male	White	57	FacePair07	I am slightly certain this is the same person	8	1	Same	Different	TRUE
A213	65	B	65_B	Male	White	57	FacePair08	I am absolutely certain this is the same person	9	3	Same	Same	TRUE
A213	65	B	65_B	Male	White	57	FacePair09	I am absolutely certain these are different people	10	-3	Different	Same	TRUE
A213	65	B	65_B	Male	White	57	FacePair10	I am mostly certain this is the same person	11	2	Different	Different	FALSE
A213	65	B	65_B	Male	White	57	FacePair11	I am mostly certain these are different people	12	-2	Same	Different	FALSE
A213	65	B	65_B	Male	White	57	FacePair12	I am mostly certain these are different people	13	-2	Different	Same	TRUE
A214	65	B	65_B	Male	Black or African American	34	FacePair01	I am absolutely certain these are different people	2	-3	Same	Different	FALSE
A214	65	B	65_B	Male	Black or African American	34	FacePair02	I am mostly certain these are different people	3	-2	Different	Same	TRUE
A214	65	B	65_B	Male	Black or African American	34	FacePair03	I am absolutely certain this is the same person	4	3	Same	Same	TRUE
A214	65	B	65_B	Male	Black or African American	34	FacePair04	I am slightly certain this is the same person	5	1	Different	Different	FALSE
A214	65	B	65_B	Male	Black or African American	34	FacePair05	I am mostly certain these are different people	6	-2	Different	Different	TRUE
A214	65	B	65_B	Male	Black or African American	34	FacePair06	I am mostly certain this is the same person	7	2	Same	Same	TRUE
A214	65	B	65_B	Male	Black or African American	34	FacePair07	I am mostly certain this is the same person	8	2	Same	Different	TRUE
A214	65	B	65_B	Male	Black or African American	34	FacePair08	I am not sure	9	0	Same	Same	FALSE
A214	65	B	65_B	Male	Black or African American	34	FacePair09	I am mostly certain these are different people	10	-2	Different	Same	TRUE
A214	65	B	65_B	Male	Black or African American	34	FacePair10	I am mostly certain this is the same person	11	2	Different	Different	FALSE
A214	65	B	65_B	Male	Black or African American	34	FacePair11	I am absolutely certain this is the same person	12	3	Same	Different	TRUE
A214	65	B	65_B	Male	Black or African American	34	FacePair12	I am absolutely certain these are different people	13	-3	Different	Same	TRUE
A215	65	B	65_B	Male	Black or African American	33	FacePair01	I am mostly certain these are different people	2	-2	Same	Different	FALSE
A215	65	B	65_B	Male	Black or African American	33	FacePair02	I am mostly certain this is the same person	3	2	Different	Same	FALSE
A215	65	B	65_B	Male	Black or African American	33	FacePair03	I am slightly certain this is the same person	4	1	Same	Same	TRUE
A215	65	B	65_B	Male	Black or African American	33	FacePair04	I am slightly certain these are different people	5	-1	Different	Different	TRUE
A215	65	B	65_B	Male	Black or African American	33	FacePair05	I am slightly certain these are different people	6	-1	Different	Different	TRUE
A215	65	B	65_B	Male	Black or African American	33	FacePair06	I am slightly certain this is the same person	7	1	Same	Same	TRUE
A215	65	B	65_B	Male	Black or African American	33	FacePair07	I am mostly certain these are different people	8	-2	Same	Different	FALSE
A215	65	B	65_B	Male	Black or African American	33	FacePair08	I am mostly certain this is the same person	9	2	Same	Same	TRUE
A215	65	B	65_B	Male	Black or African American	33	FacePair09	I am not sure	10	0	Different	Same	TRUE
A215	65	B	65_B	Male	Black or African American	33	FacePair10	I am slightly certain this is the same person	11	1	Different	Different	FALSE
A215	65	B	65_B	Male	Black or African American	33	FacePair11	I am not sure	12	0	Same	Different	FALSE
A215	65	B	65_B	Male	Black or African American	33	FacePair12	I am slightly certain these are different people	13	-1	Different	Same	TRUE
A216	65	B	65_B	Male	White	66	FacePair01	I am absolutely certain these are different people	2	-3	Same	Different	FALSE
A216	65	B	65_B	Male	White	66	FacePair02	I am absolutely certain these are different people	3	-3	Different	Same	TRUE
A216	65	B	65_B	Male	White	66	FacePair03	I am absolutely certain this is the same person	4	3	Same	Same	TRUE
A216	65	B	65_B	Male	White	66	FacePair04	I am not sure	5	0	Different	Different	TRUE
A216	65	B	65_B	Male	White	66	FacePair05	I am absolutely certain these are different people	6	-3	Different	Different	TRUE
A216	65	B	65_B	Male	White	66	FacePair06	I am not sure	7	0	Same	Same	FALSE
A216	65	B	65_B	Male	White	66	FacePair07	I am absolutely certain these are different people	8	-3	Same	Different	FALSE
A216	65	B	65_B	Male	White	66	FacePair08	I am not sure	9	0	Same	Same	FALSE
A216	65	B	65_B	Male	White	66	FacePair09	I am absolutely certain these are different people	10	-3	Different	Same	TRUE
A216	65	B	65_B	Male	White	66	FacePair10	I am absolutely certain these are different people	11	-3	Different	Different	TRUE
A216	65	B	65_B	Male	White	66	FacePair11	I am absolutely certain this is the same person	12	3	Same	Different	TRUE
A216	65	B	65_B	Male	White	66	FacePair12	I am absolutely certain these are different people	13	-3	Different	Same	TRUE
A217	65	B	65_B	Female	White	56	FacePair01	I am mostly certain these are different people	2	-2	Same	Different	FALSE
A217	65	B	65_B	Female	White	56	FacePair02	I am mostly certain these are different people	3	-2	Different	Same	TRUE
A217	65	B	65_B	Female	White	56	FacePair03	I am absolutely certain this is the same person	4	3	Same	Same	TRUE
A217	65	B	65_B	Female	White	56	FacePair04	I am slightly certain this is the same person	5	1	Different	Different	FALSE
A217	65	B	65_B	Female	White	56	FacePair05	I am mostly certain these are different people	6	-2	Different	Different	TRUE
A217	65	B	65_B	Female	White	56	FacePair06	I am not sure	7	0	Same	Same	FALSE
A217	65	B	65_B	Female	White	56	FacePair07	I am mostly certain this is the same person	8	2	Same	Different	TRUE
A217	65	B	65_B	Female	White	56	FacePair08	I am mostly certain this is the same person	9	2	Same	Same	TRUE
A217	65	B	65_B	Female	White	56	FacePair09	I am absolutely certain these are different people	10	-3	Different	Same	TRUE
A217	65	B	65_B	Female	White	56	FacePair10	I am not sure	11	0	Different	Different	TRUE
A217	65	B	65_B	Female	White	56	FacePair11	I am absolutely certain this is the same person	12	3	Same	Different	TRUE
A217	65	B	65_B	Female	White	56	FacePair12	I am absolutely certain these are different people	13	-3	Different	Same	TRUE
A218	65	B	65_B	Female	Black or African American	44	FacePair01	I am absolutely certain these are different people	2	-3	Same	Different	FALSE
A218	65	B	65_B	Female	Black or African American	44	FacePair02	I am mostly certain this is the same person	3	2	Different	Same	FALSE
A218	65	B	65_B	Female	Black or African American	44	FacePair03	I am mostly certain this is the same person	4	2	Same	Same	TRUE
A218	65	B	65_B	Female	Black or African American	44	FacePair04	I am slightly certain this is the same person	5	1	Different	Different	FALSE
A218	65	B	65_B	Female	Black or African American	44	FacePair05	I am absolutely certain these are different people	6	-3	Different	Different	TRUE
A218	65	B	65_B	Female	Black or African American	44	FacePair06	I am slightly certain this is the same person	7	1	Same	Same	TRUE
A218	65	B	65_B	Female	Black or African American	44	FacePair07	I am slightly certain this is the same person	8	1	Same	Different	TRUE
A218	65	B	65_B	Female	Black or African American	44	FacePair08	I am slightly certain this is the same person	9	1	Same	Same	TRUE
A218	65	B	65_B	Female	Black or African American	44	FacePair09	I am absolutely certain these are different people	10	-3	Different	Same	TRUE
A218	65	B	65_B	Female	Black or African American	44	FacePair10	I am not sure	11	0	Different	Different	TRUE
A218	65	B	65_B	Female	Black or African American	44	FacePair11	I am slightly certain this is the same person	12	1	Same	Different	TRUE
A218	65	B	65_B	Female	Black or African American	44	FacePair12	I am slightly certain this is the same person	13	1	Different	Same	FALSE
A219	65	B	65_B	Male	Asian	60	FacePair01	I am absolutely certain these are different people	2	-3	Same	Different	FALSE
A219	65	B	65_B	Male	Asian	60	FacePair02	I am slightly certain these are different people	3	-1	Different	Same	TRUE
A219	65	B	65_B	Male	Asian	60	FacePair03	I am not sure	4	0	Same	Same	FALSE
A219	65	B	65_B	Male	Asian	60	FacePair04	I am slightly certain these are different people	5	-1	Different	Different	TRUE
A219	65	B	65_B	Male	Asian	60	FacePair05	I am slightly certain this is the same person	6	1	Different	Different	FALSE
A219	65	B	65_B	Male	Asian	60	FacePair06	I am slightly certain this is the same person	7	1	Same	Same	TRUE
A219	65	B	65_B	Male	Asian	60	FacePair07	I am slightly certain this is the same person	8	1	Same	Different	TRUE
A219	65	B	65_B	Male	Asian	60	FacePair08	I am slightly certain this is the same person	9	1	Same	Same	TRUE
A219	65	B	65_B	Male	Asian	60	FacePair09	I am absolutely certain these are different people	10	-3	Different	Same	TRUE
A219	65	B	65_B	Male	Asian	60	FacePair10	I am slightly certain these are different people	11	-1	Different	Different	TRUE
A219	65	B	65_B	Male	Asian	60	FacePair11	I am slightly certain this is the same person	12	1	Same	Different	TRUE
A219	65	B	65_B	Male	Asian	60	FacePair12	I am absolutely certain these are different people	13	-3	Different	Same	TRUE
A220	65	B	65_B	Male	Other	33	FacePair01	I am absolutely certain these are different people	2	-3	Same	Different	FALSE
A220	65	B	65_B	Male	Other	33	FacePair02	I am absolutely certain this is the same person	3	3	Different	Same	FALSE
A220	65	B	65_B	Male	Other	33	FacePair03	I am absolutely certain this is the same person	4	3	Same	Same	TRUE
A220	65	B	65_B	Male	Other	33	FacePair04	I am absolutely certain this is the same person	5	3	Different	Different	FALSE
A220	65	B	65_B	Male	Other	33	FacePair05	I am absolutely certain this is the same person	6	3	Different	Different	FALSE
A220	65	B	65_B	Male	Other	33	FacePair06	I am absolutely certain this is the same person	7	3	Same	Same	TRUE
A220	65	B	65_B	Male	Other	33	FacePair07	I am absolutely certain this is the same person	8	3	Same	Different	TRUE
A220	65	B	65_B	Male	Other	33	FacePair08	I am absolutely certain this is the same person	9	3	Same	Same	TRUE
A220	65	B	65_B	Male	Other	33	FacePair09	I am absolutely certain these are different people	10	-3	Different	Same	TRUE
A220	65	B	65_B	Male	Other	33	FacePair10	I am mostly certain these are different people	11	-2	Different	Different	TRUE
A220	65	B	65_B	Male	Other	33	FacePair11	I am absolutely certain this is the same person	12	3	Same	Different	TRUE
A220	65	B	65_B	Male	Other	33	FacePair12	I am absolutely certain these are different people	13	-3	Different	Same	TRUE
A221	65	B	65_B	Female	Black or African American	63	FacePair01	I am absolutely certain this is the same person	2	3	Same	Different	TRUE
A221	65	B	65_B	Female	Black or African American	63	FacePair02	I am absolutely certain these are different people	3	-3	Different	Same	TRUE
A221	65	B	65_B	Female	Black or African American	63	FacePair03	I am absolutely certain this is the same person	4	3	Same	Same	TRUE
A221	65	B	65_B	Female	Black or African American	63	FacePair04	I am absolutely certain these are different people	5	-3	Different	Different	TRUE
A221	65	B	65_B	Female	Black or African American	63	FacePair05	I am absolutely certain these are different people	6	-3	Different	Different	TRUE
A221	65	B	65_B	Female	Black or African American	63	FacePair06	I am absolutely certain this is the same person	7	3	Same	Same	TRUE
A221	65	B	65_B	Female	Black or African American	63	FacePair07	I am absolutely certain this is the same person	8	3	Same	Different	TRUE
A221	65	B	65_B	Female	Black or African American	63	FacePair08	I am absolutely certain these are different people	9	-3	Same	Same	FALSE
A221	65	B	65_B	Female	Black or African American	63	FacePair09	I am absolutely certain these are different people	10	-3	Different	Same	TRUE
A221	65	B	65_B	Female	Black or African American	63	FacePair10	I am absolutely certain this is the same person	11	3	Different	Different	FALSE
A221	65	B	65_B	Female	Black or African American	63	FacePair11	I am absolutely certain this is the same person	12	3	Same	Different	TRUE
A221	65	B	65_B	Female	Black or African American	63	FacePair12	I am absolutely certain these are different people	13	-3	Different	Same	TRUE
A222	65	B	65_B	Female	White	32	FacePair01	I am mostly certain these are different people	2	-2	Same	Different	FALSE
A222	65	B	65_B	Female	White	32	FacePair02	I am mostly certain these are different people	3	-2	Different	Same	TRUE
A222	65	B	65_B	Female	White	32	FacePair03	I am absolutely certain this is the same person	4	3	Same	Same	TRUE
A222	65	B	65_B	Female	White	32	FacePair04	I am slightly certain these are different people	5	-1	Different	Different	TRUE
A222	65	B	65_B	Female	White	32	FacePair05	I am slightly certain these are different people	6	-1	Different	Different	TRUE
A222	65	B	65_B	Female	White	32	FacePair06	I am mostly certain this is the same person	7	2	Same	Same	TRUE
A222	65	B	65_B	Female	White	32	FacePair07	I am absolutely certain this is the same person	8	3	Same	Different	TRUE
A222	65	B	65_B	Female	White	32	FacePair08	I am absolutely certain this is the same person	9	3	Same	Same	TRUE
A222	65	B	65_B	Female	White	32	FacePair09	I am mostly certain these are different people	10	-2	Different	Same	TRUE
A222	65	B	65_B	Female	White	32	FacePair10	I am slightly certain this is the same person	11	1	Different	Different	FALSE
A222	65	B	65_B	Female	White	32	FacePair11	I am absolutely certain this is the same person	12	3	Same	Different	TRUE
A222	65	B	65_B	Female	White	32	FacePair12	I am mostly certain these are different people	13	-2	Different	Same	TRUE
A223	65	B	65_B	Female	Black or African American	30	FacePair01	I am mostly certain this is the same person	2	2	Same	Different	TRUE
A223	65	B	65_B	Female	Black or African American	30	FacePair02	I am mostly certain this is the same person	3	2	Different	Same	FALSE
A223	65	B	65_B	Female	Black or African American	30	FacePair03	I am mostly certain this is the same person	4	2	Same	Same	TRUE
A223	65	B	65_B	Female	Black or African American	30	FacePair04	I am mostly certain this is the same person	5	2	Different	Different	FALSE
A223	65	B	65_B	Female	Black or African American	30	FacePair05	I am mostly certain this is the same person	6	2	Different	Different	FALSE
A223	65	B	65_B	Female	Black or African American	30	FacePair06	I am mostly certain this is the same person	7	2	Same	Same	TRUE
A223	65	B	65_B	Female	Black or African American	30	FacePair07	I am mostly certain this is the same person	8	2	Same	Different	TRUE
A223	65	B	65_B	Female	Black or African American	30	FacePair08	I am mostly certain this is the same person	9	2	Same	Same	TRUE
A223	65	B	65_B	Female	Black or African American	30	FacePair09	I am absolutely certain these are different people	10	-3	Different	Same	TRUE
A223	65	B	65_B	Female	Black or African American	30	FacePair10	I am mostly certain this is the same person	11	2	Different	Different	FALSE
A223	65	B	65_B	Female	Black or African American	30	FacePair11	I am mostly certain this is the same person	12	2	Same	Different	TRUE
A223	65	B	65_B	Female	Black or African American	30	FacePair12	I am mostly certain this is the same person	13	2	Different	Same	FALSE
A224	65	B	65_B	Male	Black or African American	40	FacePair01	I am absolutely certain these are different people	2	-3	Same	Different	FALSE
A224	65	B	65_B	Male	Black or African American	40	FacePair02	I am absolutely certain these are different people	3	-3	Different	Same	TRUE
A224	65	B	65_B	Male	Black or African American	40	FacePair03	I am absolutely certain this is the same person	4	3	Same	Same	TRUE
A224	65	B	65_B	Male	Black or African American	40	FacePair04	I am mostly certain this is the same person	5	2	Different	Different	FALSE
A224	65	B	65_B	Male	Black or African American	40	FacePair05	I am absolutely certain this is the same person	6	3	Different	Different	FALSE
A224	65	B	65_B	Male	Black or African American	40	FacePair06	I am absolutely certain this is the same person	7	3	Same	Same	TRUE
A224	65	B	65_B	Male	Black or African American	40	FacePair07	I am absolutely certain this is the same person	8	3	Same	Different	TRUE
A224	65	B	65_B	Male	Black or African American	40	FacePair08	I am absolutely certain this is the same person	9	3	Same	Same	TRUE
A224	65	B	65_B	Male	Black or African American	40	FacePair09	I am mostly certain these are different people	10	-2	Different	Same	TRUE
A224	65	B	65_B	Male	Black or African American	40	FacePair10	I am mostly certain this is the same person	11	2	Different	Different	FALSE
A224	65	B	65_B	Male	Black or African American	40	FacePair11	I am absolutely certain this is the same person	12	3	Same	Different	TRUE
A224	65	B	65_B	Male	Black or African American	40	FacePair12	I am absolutely certain these are different people	13	-3	Different	Same	TRUE
A225	65	B	65_B	Male	Black or African American	28	FacePair01	I am absolutely certain these are different people	2	-3	Same	Different	FALSE
A225	65	B	65_B	Male	Black or African American	28	FacePair02	I am mostly certain these are different people	3	-2	Different	Same	TRUE
A225	65	B	65_B	Male	Black or African American	28	FacePair03	I am not sure	4	0	Same	Same	FALSE
A225	65	B	65_B	Male	Black or African American	28	FacePair04	I am absolutely certain these are different people	5	-3	Different	Different	TRUE
A225	65	B	65_B	Male	Black or African American	28	FacePair05	I am mostly certain this is the same person	6	2	Different	Different	FALSE
A225	65	B	65_B	Male	Black or African American	28	FacePair06	I am slightly certain these are different people	7	-1	Same	Same	FALSE
A225	65	B	65_B	Male	Black or African American	28	FacePair07	I am absolutely certain these are different people	8	-3	Same	Different	FALSE
A225	65	B	65_B	Male	Black or African American	28	FacePair08	I am absolutely certain these are different people	9	-3	Same	Same	FALSE
A225	65	B	65_B	Male	Black or African American	28	FacePair09	I am absolutely certain these are different people	10	-3	Different	Same	TRUE
A225	65	B	65_B	Male	Black or African American	28	FacePair10	I am mostly certain this is the same person	11	2	Different	Different	FALSE
A225	65	B	65_B	Male	Black or African American	28	FacePair11	I am mostly certain this is the same person	12	2	Same	Different	TRUE
A225	65	B	65_B	Male	Black or African American	28	FacePair12	I am slightly certain these are different people	13	-1	Different	Same	TRUE
A226	65	B	65_B	Female	Black or African American	59	FacePair01	I am absolutely certain these are different people	2	-3	Same	Different	FALSE
A226	65	B	65_B	Female	Black or African American	59	FacePair02	I am mostly certain these are different people	3	-2	Different	Same	TRUE
A226	65	B	65_B	Female	Black or African American	59	FacePair03	I am mostly certain this is the same person	4	2	Same	Same	TRUE
A226	65	B	65_B	Female	Black or African American	59	FacePair04	I am not sure	5	0	Different	Different	TRUE
A226	65	B	65_B	Female	Black or African American	59	FacePair05	I am slightly certain this is the same person	6	1	Different	Different	FALSE
A226	65	B	65_B	Female	Black or African American	59	FacePair06	I am mostly certain this is the same person	7	2	Same	Same	TRUE
A226	65	B	65_B	Female	Black or African American	59	FacePair07	I am mostly certain this is the same person	8	2	Same	Different	TRUE
A226	65	B	65_B	Female	Black or African American	59	FacePair08	I am mostly certain this is the same person	9	2	Same	Same	TRUE
A226	65	B	65_B	Female	Black or African American	59	FacePair09	I am slightly certain these are different people	10	-1	Different	Same	TRUE
A226	65	B	65_B	Female	Black or African American	59	FacePair10	I am mostly certain this is the same person	11	2	Different	Different	FALSE
A226	65	B	65_B	Female	Black or African American	59	FacePair11	I am absolutely certain this is the same person	12	3	Same	Different	TRUE
A226	65	B	65_B	Female	Black or African American	59	FacePair12	I am slightly certain these are different people	13	-1	Different	Same	TRUE
A227	65	B	65_B	Female	Black or African American	35	FacePair01	I am mostly certain these are different people	2	-2	Same	Different	FALSE
A227	65	B	65_B	Female	Black or African American	35	FacePair02	I am not sure	3	0	Different	Same	TRUE
A227	65	B	65_B	Female	Black or African American	35	FacePair03	I am slightly certain this is the same person	4	1	Same	Same	TRUE
A227	65	B	65_B	Female	Black or African American	35	FacePair04	I am not sure	5	0	Different	Different	TRUE
A227	65	B	65_B	Female	Black or African American	35	FacePair05	I am mostly certain these are different people	6	-2	Different	Different	TRUE
A227	65	B	65_B	Female	Black or African American	35	FacePair06	I am not sure	7	0	Same	Same	FALSE
A227	65	B	65_B	Female	Black or African American	35	FacePair07	I am not sure	8	0	Same	Different	FALSE
A227	65	B	65_B	Female	Black or African American	35	FacePair08	I am slightly certain these are different people	9	-1	Same	Same	FALSE
A227	65	B	65_B	Female	Black or African American	35	FacePair09	I am not sure	10	0	Different	Same	TRUE
A227	65	B	65_B	Female	Black or African American	35	FacePair10	I am slightly certain this is the same person	11	1	Different	Different	FALSE
A227	65	B	65_B	Female	Black or African American	35	FacePair11	I am slightly certain this is the same person	12	1	Same	Different	TRUE
A227	65	B	65_B	Female	Black or African American	35	FacePair12	I am not sure	13	0	Different	Same	TRUE
A228	65	B	65_B	Male	White	63	FacePair01	I am mostly certain these are different people	2	-2	Same	Different	FALSE
A228	65	B	65_B	Male	White	63	FacePair02	I am mostly certain these are different people	3	-2	Different	Same	TRUE
A228	65	B	65_B	Male	White	63	FacePair03	I am slightly certain this is the same person	4	1	Same	Same	TRUE
A228	65	B	65_B	Male	White	63	FacePair04	I am mostly certain these are different people	5	-2	Different	Different	TRUE
A228	65	B	65_B	Male	White	63	FacePair05	I am not sure	6	0	Different	Different	TRUE
A228	65	B	65_B	Male	White	63	FacePair06	I am slightly certain this is the same person	7	1	Same	Same	TRUE
A228	65	B	65_B	Male	White	63	FacePair07	I am slightly certain this is the same person	8	1	Same	Different	TRUE
A228	65	B	65_B	Male	White	63	FacePair08	I am mostly certain this is the same person	9	2	Same	Same	TRUE
A228	65	B	65_B	Male	White	63	FacePair09	I am slightly certain these are different people	10	-1	Different	Same	TRUE
A228	65	B	65_B	Male	White	63	FacePair10	I am mostly certain this is the same person	11	2	Different	Different	FALSE
A228	65	B	65_B	Male	White	63	FacePair11	I am absolutely certain this is the same person	12	3	Same	Different	TRUE
A228	65	B	65_B	Male	White	63	FacePair12	I am not sure	13	0	Different	Same	TRUE
A229	65	B	65_B	Female	White	51	FacePair01	I am slightly certain these are different people	2	-1	Same	Different	FALSE
A229	65	B	65_B	Female	White	51	FacePair02	I am slightly certain this is the same person	3	1	Different	Same	FALSE
A229	65	B	65_B	Female	White	51	FacePair03	I am slightly certain this is the same person	4	1	Same	Same	TRUE
A229	65	B	65_B	Female	White	51	FacePair04	I am mostly certain these are different people	5	-2	Different	Different	TRUE
A229	65	B	65_B	Female	White	51	FacePair05	I am mostly certain these are different people	6	-2	Different	Different	TRUE
A229	65	B	65_B	Female	White	51	FacePair06	I am slightly certain this is the same person	7	1	Same	Same	TRUE
A229	65	B	65_B	Female	White	51	FacePair07	I am slightly certain these are different people	8	-1	Same	Different	FALSE
A229	65	B	65_B	Female	White	51	FacePair08	I am slightly certain these are different people	9	-1	Same	Same	FALSE
A229	65	B	65_B	Female	White	51	FacePair09	I am absolutely certain these are different people	10	-3	Different	Same	TRUE
A229	65	B	65_B	Female	White	51	FacePair10	I am not sure	11	0	Different	Different	TRUE
A229	65	B	65_B	Female	White	51	FacePair11	I am not sure	12	0	Same	Different	FALSE
A229	65	B	65_B	Female	White	51	FacePair12	I am mostly certain these are different people	13	-2	Different	Same	TRUE
A230	65	B	65_B	Female	White	39	FacePair01	I am mostly certain these are different people	2	-2	Same	Different	FALSE
A230	65	B	65_B	Female	White	39	FacePair02	I am absolutely certain these are different people	3	-3	Different	Same	TRUE
A230	65	B	65_B	Female	White	39	FacePair03	I am slightly certain this is the same person	4	1	Same	Same	TRUE
A230	65	B	65_B	Female	White	39	FacePair04	I am slightly certain this is the same person	5	1	Different	Different	FALSE
A230	65	B	65_B	Female	White	39	FacePair05	I am mostly certain these are different people	6	-2	Different	Different	TRUE
A230	65	B	65_B	Female	White	39	FacePair06	I am slightly certain these are different people	7	-1	Same	Same	FALSE
A230	65	B	65_B	Female	White	39	FacePair07	I am slightly certain these are different people	8	-1	Same	Different	FALSE
A230	65	B	65_B	Female	White	39	FacePair08	I am slightly certain this is the same person	9	1	Same	Same	TRUE
A230	65	B	65_B	Female	White	39	FacePair09	I am absolutely certain these are different people	10	-3	Different	Same	TRUE
A230	65	B	65_B	Female	White	39	FacePair10	I am mostly certain these are different people	11	-2	Different	Different	TRUE
A230	65	B	65_B	Female	White	39	FacePair11	I am mostly certain these are different people	12	-2	Same	Different	FALSE
A230	65	B	65_B	Female	White	39	FacePair12	I am absolutely certain these are different people	13	-3	Different	Same	TRUE
A231	65	B	65_B	Male	Black or African American	61	FacePair01	I am absolutely certain these are different people	2	-3	Same	Different	FALSE
A231	65	B	65_B	Male	Black or African American	61	FacePair02	I am absolutely certain these are different people	3	-3	Different	Same	TRUE
A231	65	B	65_B	Male	Black or African American	61	FacePair03	I am slightly certain this is the same person	4	1	Same	Same	TRUE
A231	65	B	65_B	Male	Black or African American	61	FacePair04	I am slightly certain this is the same person	5	1	Different	Different	FALSE
A231	65	B	65_B	Male	Black or African American	61	FacePair05	I am absolutely certain this is the same person	6	3	Different	Different	FALSE
A231	65	B	65_B	Male	Black or African American	61	FacePair06	I am slightly certain this is the same person	7	1	Same	Same	TRUE
A231	65	B	65_B	Male	Black or African American	61	FacePair07	I am absolutely certain this is the same person	8	3	Same	Different	TRUE
A231	65	B	65_B	Male	Black or African American	61	FacePair08	I am not sure	9	0	Same	Same	FALSE
A231	65	B	65_B	Male	Black or African American	61	FacePair09	I am mostly certain this is the same person	10	2	Different	Same	FALSE
A231	65	B	65_B	Male	Black or African American	61	FacePair10	I am mostly certain these are different people	11	-2	Different	Different	TRUE
A231	65	B	65_B	Male	Black or African American	61	FacePair11	I am mostly certain this is the same person	12	2	Same	Different	TRUE
A231	65	B	65_B	Male	Black or African American	61	FacePair12	I am absolutely certain these are different people	13	-3	Different	Same	TRUE
A232	65	B	65_B	Male	Black or African American	36	FacePair01	I am absolutely certain these are different people	2	-3	Same	Different	FALSE
A232	65	B	65_B	Male	Black or African American	36	FacePair02	I am absolutely certain these are different people	3	-3	Different	Same	TRUE
A232	65	B	65_B	Male	Black or African American	36	FacePair03	I am absolutely certain this is the same person	4	3	Same	Same	TRUE
A232	65	B	65_B	Male	Black or African American	36	FacePair04	I am absolutely certain this is the same person	5	3	Different	Different	FALSE
A232	65	B	65_B	Male	Black or African American	36	FacePair05	I am absolutely certain this is the same person	6	3	Different	Different	FALSE
A232	65	B	65_B	Male	Black or African American	36	FacePair06	I am absolutely certain this is the same person	7	3	Same	Same	TRUE
A232	65	B	65_B	Male	Black or African American	36	FacePair07	I am absolutely certain this is the same person	8	3	Same	Different	TRUE
A232	65	B	65_B	Male	Black or African American	36	FacePair08	I am absolutely certain this is the same person	9	3	Same	Same	TRUE
A232	65	B	65_B	Male	Black or African American	36	FacePair09	I am absolutely certain these are different people	10	-3	Different	Same	TRUE
A232	65	B	65_B	Male	Black or African American	36	FacePair10	I am absolutely certain this is the same person	11	3	Different	Different	FALSE
A232	65	B	65_B	Male	Black or African American	36	FacePair11	I am absolutely certain this is the same person	12	3	Same	Different	TRUE
A232	65	B	65_B	Male	Black or African American	36	FacePair12	I am absolutely certain these are different people	13	-3	Different	Same	TRUE
A233	65	B	65_B	Female	Black or African American	33	FacePair01	I am absolutely certain these are different people	2	-3	Same	Different	FALSE
A233	65	B	65_B	Female	Black or African American	33	FacePair02	I am slightly certain these are different people	3	-1	Different	Same	TRUE
A233	65	B	65_B	Female	Black or African American	33	FacePair03	I am absolutely certain this is the same person	4	3	Same	Same	TRUE
A233	65	B	65_B	Female	Black or African American	33	FacePair04	I am slightly certain these are different people	5	-1	Different	Different	TRUE
A233	65	B	65_B	Female	Black or African American	33	FacePair05	I am slightly certain this is the same person	6	1	Different	Different	FALSE
A233	65	B	65_B	Female	Black or African American	33	FacePair06	I am mostly certain this is the same person	7	2	Same	Same	TRUE
A233	65	B	65_B	Female	Black or African American	33	FacePair07	I am mostly certain this is the same person	8	2	Same	Different	TRUE
A233	65	B	65_B	Female	Black or African American	33	FacePair08	I am slightly certain this is the same person	9	1	Same	Same	TRUE
A233	65	B	65_B	Female	Black or African American	33	FacePair09	I am absolutely certain these are different people	10	-3	Different	Same	TRUE
A233	65	B	65_B	Female	Black or African American	33	FacePair10	I am mostly certain this is the same person	11	2	Different	Different	FALSE
A233	65	B	65_B	Female	Black or African American	33	FacePair11	I am absolutely certain this is the same person	12	3	Same	Different	TRUE
A233	65	B	65_B	Female	Black or African American	33	FacePair12	I am slightly certain this is the same person	13	1	Different	Same	FALSE
A234	65	B	65_B	Female	Black or African American	63	FacePair01	I am absolutely certain these are different people	2	-3	Same	Different	FALSE
A234	65	B	65_B	Female	Black or African American	63	FacePair02	I am absolutely certain these are different people	3	-3	Different	Same	TRUE
A234	65	B	65_B	Female	Black or African American	63	FacePair03	I am mostly certain this is the same person	4	2	Same	Same	TRUE
A234	65	B	65_B	Female	Black or African American	63	FacePair04	I am absolutely certain these are different people	5	-3	Different	Different	TRUE
A234	65	B	65_B	Female	Black or African American	63	FacePair05	I am absolutely certain these are different people	6	-3	Different	Different	TRUE
A234	65	B	65_B	Female	Black or African American	63	FacePair06	I am absolutely certain these are different people	7	-3	Same	Same	FALSE
A234	65	B	65_B	Female	Black or African American	63	FacePair07	I am absolutely certain these are different people	8	-3	Same	Different	FALSE
A234	65	B	65_B	Female	Black or African American	63	FacePair08	I am absolutely certain these are different people	9	-3	Same	Same	FALSE
A234	65	B	65_B	Female	Black or African American	63	FacePair09	I am absolutely certain these are different people	10	-3	Different	Same	TRUE
A234	65	B	65_B	Female	Black or African American	63	FacePair10	I am absolutely certain these are different people	11	-3	Different	Different	TRUE
A234	65	B	65_B	Female	Black or African American	63	FacePair11	I am mostly certain this is the same person	12	2	Same	Different	TRUE
A234	65	B	65_B	Female	Black or African American	63	FacePair12	I am absolutely certain these are different people	13	-3	Different	Same	TRUE
A235	65	B	65_B	Female	Asian	42	FacePair01	I am absolutely certain these are different people	2	-3	Same	Different	FALSE
A235	65	B	65_B	Female	Asian	42	FacePair02	I am absolutely certain these are different people	3	-3	Different	Same	TRUE
A235	65	B	65_B	Female	Asian	42	FacePair03	I am absolutely certain these are different people	4	-3	Same	Same	FALSE
A235	65	B	65_B	Female	Asian	42	FacePair04	I am absolutely certain these are different people	5	-3	Different	Different	TRUE
A235	65	B	65_B	Female	Asian	42	FacePair05	I am slightly certain this is the same person	6	1	Different	Different	FALSE
A235	65	B	65_B	Female	Asian	42	FacePair06	I am absolutely certain this is the same person	7	3	Same	Same	TRUE
A235	65	B	65_B	Female	Asian	42	FacePair07	I am slightly certain this is the same person	8	1	Same	Different	TRUE
A235	65	B	65_B	Female	Asian	42	FacePair08	I am absolutely certain these are different people	9	-3	Same	Same	FALSE
A235	65	B	65_B	Female	Asian	42	FacePair09	I am absolutely certain these are different people	10	-3	Different	Same	TRUE
A235	65	B	65_B	Female	Asian	42	FacePair10	I am absolutely certain these are different people	11	-3	Different	Different	TRUE
A235	65	B	65_B	Female	Asian	42	FacePair11	I am absolutely certain this is the same person	12	3	Same	Different	TRUE
A235	65	B	65_B	Female	Asian	42	FacePair12	I am absolutely certain these are different people	13	-3	Different	Same	TRUE
A236	65	B	65_B	Female	Black or African American	44	FacePair01	I am absolutely certain these are different people	2	-3	Same	Different	FALSE
A236	65	B	65_B	Female	Black or African American	44	FacePair02	I am slightly certain these are different people	3	-1	Different	Same	TRUE
A236	65	B	65_B	Female	Black or African American	44	FacePair03	I am absolutely certain this is the same person	4	3	Same	Same	TRUE
A236	65	B	65_B	Female	Black or African American	44	FacePair04	I am mostly certain this is the same person	5	2	Different	Different	FALSE
A236	65	B	65_B	Female	Black or African American	44	FacePair05	I am mostly certain this is the same person	6	2	Different	Different	FALSE
A236	65	B	65_B	Female	Black or African American	44	FacePair06	I am absolutely certain this is the same person	7	3	Same	Same	TRUE
A236	65	B	65_B	Female	Black or African American	44	FacePair07	I am absolutely certain this is the same person	8	3	Same	Different	TRUE
A236	65	B	65_B	Female	Black or African American	44	FacePair08	I am absolutely certain this is the same person	9	3	Same	Same	TRUE
A236	65	B	65_B	Female	Black or African American	44	FacePair09	I am not sure	10	0	Different	Same	TRUE
A236	65	B	65_B	Female	Black or African American	44	FacePair10	I am slightly certain this is the same person	11	1	Different	Different	FALSE
A236	65	B	65_B	Female	Black or African American	44	FacePair11	I am mostly certain this is the same person	12	2	Same	Different	TRUE
A236	65	B	65_B	Female	Black or African American	44	FacePair12	I am slightly certain these are different people	13	-1	Different	Same	TRUE
A237	65	B	65_B	Male	Black or African American	41	FacePair01	I am absolutely certain these are different people	2	-3	Same	Different	FALSE
A237	65	B	65_B	Male	Black or African American	41	FacePair02	I am absolutely certain these are different people	3	-3	Different	Same	TRUE
A237	65	B	65_B	Male	Black or African American	41	FacePair03	I am absolutely certain this is the same person	4	3	Same	Same	TRUE
A237	65	B	65_B	Male	Black or African American	41	FacePair04	I am absolutely certain these are different people	5	-3	Different	Different	TRUE
A237	65	B	65_B	Male	Black or African American	41	FacePair05	I am absolutely certain these are different people	6	-3	Different	Different	TRUE
A237	65	B	65_B	Male	Black or African American	41	FacePair06	I am absolutely certain this is the same person	7	3	Same	Same	TRUE
A237	65	B	65_B	Male	Black or African American	41	FacePair07	I am absolutely certain these are different people	8	-3	Same	Different	FALSE
A237	65	B	65_B	Male	Black or African American	41	FacePair08	I am mostly certain this is the same person	9	2	Same	Same	TRUE
A237	65	B	65_B	Male	Black or African American	41	FacePair09	I am absolutely certain these are different people	10	-3	Different	Same	TRUE
A237	65	B	65_B	Male	Black or African American	41	FacePair10	I am mostly certain this is the same person	11	2	Different	Different	FALSE
A237	65	B	65_B	Male	Black or African American	41	FacePair11	I am absolutely certain this is the same person	12	3	Same	Different	TRUE
A237	65	B	65_B	Male	Black or African American	41	FacePair12	I am absolutely certain these are different people	13	-3	Different	Same	TRUE
A238	65	B	65_B	Female	Black or African American	52	FacePair01	I am absolutely certain these are different people	2	-3	Same	Different	FALSE
A238	65	B	65_B	Female	Black or African American	52	FacePair02	I am mostly certain these are different people	3	-2	Different	Same	TRUE
A238	65	B	65_B	Female	Black or African American	52	FacePair03	I am mostly certain this is the same person	4	2	Same	Same	TRUE
A238	65	B	65_B	Female	Black or African American	52	FacePair04	I am mostly certain these are different people	5	-2	Different	Different	TRUE
A238	65	B	65_B	Female	Black or African American	52	FacePair05	I am mostly certain this is the same person	6	2	Different	Different	FALSE
A238	65	B	65_B	Female	Black or African American	52	FacePair06	I am slightly certain these are different people	7	-1	Same	Same	FALSE
A238	65	B	65_B	Female	Black or African American	52	FacePair07	I am slightly certain these are different people	8	-1	Same	Different	FALSE
A238	65	B	65_B	Female	Black or African American	52	FacePair08	I am slightly certain this is the same person	9	1	Same	Same	TRUE
A238	65	B	65_B	Female	Black or African American	52	FacePair09	I am mostly certain these are different people	10	-2	Different	Same	TRUE
A238	65	B	65_B	Female	Black or African American	52	FacePair10	I am slightly certain this is the same person	11	1	Different	Different	FALSE
A238	65	B	65_B	Female	Black or African American	52	FacePair11	I am mostly certain this is the same person	12	2	Same	Different	TRUE
A238	65	B	65_B	Female	Black or African American	52	FacePair12	I am slightly certain these are different people	13	-1	Different	Same	TRUE
A239	65	B	65_B	Female	Black or African American	28	FacePair01	I am mostly certain these are different people	2	-2	Same	Different	FALSE
A239	65	B	65_B	Female	Black or African American	28	FacePair02	I am not sure	3	0	Different	Same	TRUE
A239	65	B	65_B	Female	Black or African American	28	FacePair03	I am absolutely certain this is the same person	4	3	Same	Same	TRUE
A239	65	B	65_B	Female	Black or African American	28	FacePair04	I am absolutely certain this is the same person	5	3	Different	Different	FALSE
A239	65	B	65_B	Female	Black or African American	28	FacePair05	I am not sure	6	0	Different	Different	TRUE
A239	65	B	65_B	Female	Black or African American	28	FacePair06	I am mostly certain this is the same person	7	2	Same	Same	TRUE
A239	65	B	65_B	Female	Black or African American	28	FacePair07	I am absolutely certain this is the same person	8	3	Same	Different	TRUE
A239	65	B	65_B	Female	Black or African American	28	FacePair08	I am slightly certain this is the same person	9	1	Same	Same	TRUE
A239	65	B	65_B	Female	Black or African American	28	FacePair09	I am not sure	10	0	Different	Same	TRUE
A239	65	B	65_B	Female	Black or African American	28	FacePair10	I am mostly certain this is the same person	11	2	Different	Different	FALSE
A239	65	B	65_B	Female	Black or African American	28	FacePair11	I am absolutely certain this is the same person	12	3	Same	Different	TRUE
A239	65	B	65_B	Female	Black or African American	28	FacePair12	I am slightly certain these are different people	13	-1	Different	Same	TRUE
A240	65	B	65_B	Female	White	30	FacePair01	I am mostly certain these are different people	2	-2	Same	Different	FALSE
A240	65	B	65_B	Female	White	30	FacePair02	I am mostly certain these are different people	3	-2	Different	Same	TRUE
A240	65	B	65_B	Female	White	30	FacePair03	I am slightly certain this is the same person	4	1	Same	Same	TRUE
A240	65	B	65_B	Female	White	30	FacePair04	I am absolutely certain these are different people	5	-3	Different	Different	TRUE
A240	65	B	65_B	Female	White	30	FacePair05	I am mostly certain these are different people	6	-2	Different	Different	TRUE
A240	65	B	65_B	Female	White	30	FacePair06	I am mostly certain these are different people	7	-2	Same	Same	FALSE
A240	65	B	65_B	Female	White	30	FacePair07	I am mostly certain these are different people	8	-2	Same	Different	FALSE
A240	65	B	65_B	Female	White	30	FacePair08	I am slightly certain these are different people	9	-1	Same	Same	FALSE
A240	65	B	65_B	Female	White	30	FacePair09	I am mostly certain these are different people	10	-2	Different	Same	TRUE
A240	65	B	65_B	Female	White	30	FacePair10	I am mostly certain these are different people	11	-2	Different	Different	TRUE
A240	65	B	65_B	Female	White	30	FacePair11	I am slightly certain these are different people	12	-1	Same	Different	FALSE
A240	65	B	65_B	Female	White	30	FacePair12	I am slightly certain these are different people	13	-1	Different	Same	TRUE
A241	65	B	65_B	Male	White	74	FacePair01	I am mostly certain these are different people	2	-2	Same	Different	FALSE
A241	65	B	65_B	Male	White	74	FacePair02	I am mostly certain these are different people	3	-2	Different	Same	TRUE
A241	65	B	65_B	Male	White	74	FacePair03	I am mostly certain these are different people	4	-2	Same	Same	FALSE
A241	65	B	65_B	Male	White	74	FacePair04	I am mostly certain these are different people	5	-2	Different	Different	TRUE
A241	65	B	65_B	Male	White	74	FacePair05	I am mostly certain these are different people	6	-2	Different	Different	TRUE
A241	65	B	65_B	Male	White	74	FacePair06	I am mostly certain these are different people	7	-2	Same	Same	FALSE
A241	65	B	65_B	Male	White	74	FacePair07	I am mostly certain these are different people	8	-2	Same	Different	FALSE
A241	65	B	65_B	Male	White	74	FacePair08	I am slightly certain these are different people	9	-1	Same	Same	FALSE
A241	65	B	65_B	Male	White	74	FacePair09	I am absolutely certain these are different people	10	-3	Different	Same	TRUE
A241	65	B	65_B	Male	White	74	FacePair10	I am slightly certain this is the same person	11	1	Different	Different	FALSE
A241	65	B	65_B	Male	White	74	FacePair11	I am slightly certain this is the same person	12	1	Same	Different	TRUE
A241	65	B	65_B	Male	White	74	FacePair12	I am mostly certain these are different people	13	-2	Different	Same	TRUE
A242	65	B	65_B	Male	Black or African American	69	FacePair01	I am absolutely certain these are different people	2	-3	Same	Different	FALSE
A242	65	B	65_B	Male	Black or African American	69	FacePair02	I am absolutely certain these are different people	3	-3	Different	Same	TRUE
A242	65	B	65_B	Male	Black or African American	69	FacePair03	I am mostly certain this is the same person	4	2	Same	Same	TRUE
A242	65	B	65_B	Male	Black or African American	69	FacePair04	I am slightly certain this is the same person	5	1	Different	Different	FALSE
A242	65	B	65_B	Male	Black or African American	69	FacePair05	I am mostly certain these are different people	6	-2	Different	Different	TRUE
A242	65	B	65_B	Male	Black or African American	69	FacePair06	I am mostly certain this is the same person	7	2	Same	Same	TRUE
A242	65	B	65_B	Male	Black or African American	69	FacePair07	I am mostly certain this is the same person	8	2	Same	Different	TRUE
A242	65	B	65_B	Male	Black or African American	69	FacePair08	I am mostly certain this is the same person	9	2	Same	Same	TRUE
A242	65	B	65_B	Male	Black or African American	69	FacePair09	I am mostly certain these are different people	10	-2	Different	Same	TRUE
A242	65	B	65_B	Male	Black or African American	69	FacePair10	I am slightly certain this is the same person	11	1	Different	Different	FALSE
A242	65	B	65_B	Male	Black or African American	69	FacePair11	I am mostly certain this is the same person	12	2	Same	Different	TRUE
A242	65	B	65_B	Male	Black or African American	69	FacePair12	I am mostly certain this is the same person	13	2	Different	Same	FALSE
A243	65	B	65_B	Female	White	57	FacePair01	I am slightly certain these are different people	2	-1	Same	Different	FALSE
A243	65	B	65_B	Female	White	57	FacePair02	I am absolutely certain these are different people	3	-3	Different	Same	TRUE
A243	65	B	65_B	Female	White	57	FacePair03	I am slightly certain this is the same person	4	1	Same	Same	TRUE
A243	65	B	65_B	Female	White	57	FacePair04	I am slightly certain this is the same person	5	1	Different	Different	FALSE
A243	65	B	65_B	Female	White	57	FacePair05	I am mostly certain these are different people	6	-2	Different	Different	TRUE
A243	65	B	65_B	Female	White	57	FacePair06	I am absolutely certain this is the same person	7	3	Same	Same	TRUE
A243	65	B	65_B	Female	White	57	FacePair07	I am mostly certain these are different people	8	-2	Same	Different	FALSE
A243	65	B	65_B	Female	White	57	FacePair08	I am absolutely certain this is the same person	9	3	Same	Same	TRUE
A243	65	B	65_B	Female	White	57	FacePair09	I am absolutely certain these are different people	10	-3	Different	Same	TRUE
A243	65	B	65_B	Female	White	57	FacePair10	I am mostly certain these are different people	11	-2	Different	Different	TRUE
A243	65	B	65_B	Female	White	57	FacePair11	I am mostly certain this is the same person	12	2	Same	Different	TRUE
A243	65	B	65_B	Female	White	57	FacePair12	I am slightly certain these are different people	13	-1	Different	Same	TRUE
A244	65	B	65_B	Female	White	75	FacePair01	I am absolutely certain these are different people	2	-3	Same	Different	FALSE
A244	65	B	65_B	Female	White	75	FacePair02	I am mostly certain these are different people	3	-2	Different	Same	TRUE
A244	65	B	65_B	Female	White	75	FacePair03	I am mostly certain this is the same person	4	2	Same	Same	TRUE
A244	65	B	65_B	Female	White	75	FacePair04	I am slightly certain these are different people	5	-1	Different	Different	TRUE
A244	65	B	65_B	Female	White	75	FacePair05	I am absolutely certain these are different people	6	-3	Different	Different	TRUE
A244	65	B	65_B	Female	White	75	FacePair06	I am mostly certain these are different people	7	-2	Same	Same	FALSE
A244	65	B	65_B	Female	White	75	FacePair07	I am mostly certain this is the same person	8	2	Same	Different	TRUE
A244	65	B	65_B	Female	White	75	FacePair08	I am not sure	9	0	Same	Same	FALSE
A244	65	B	65_B	Female	White	75	FacePair09	I am absolutely certain these are different people	10	-3	Different	Same	TRUE
A244	65	B	65_B	Female	White	75	FacePair10	I am slightly certain these are different people	11	-1	Different	Different	TRUE
A244	65	B	65_B	Female	White	75	FacePair11	I am absolutely certain this is the same person	12	3	Same	Different	TRUE
A244	65	B	65_B	Female	White	75	FacePair12	I am mostly certain these are different people	13	-2	Different	Same	TRUE
A245	65	B	65_B	Female	Black or African American	71	FacePair01	I am absolutely certain these are different people	2	-3	Same	Different	FALSE
A245	65	B	65_B	Female	Black or African American	71	FacePair02	I am absolutely certain these are different people	3	-3	Different	Same	TRUE
A245	65	B	65_B	Female	Black or African American	71	FacePair03	I am absolutely certain this is the same person	4	3	Same	Same	TRUE
A245	65	B	65_B	Female	Black or African American	71	FacePair04	I am mostly certain these are different people	5	-2	Different	Different	TRUE
A245	65	B	65_B	Female	Black or African American	71	FacePair05	I am absolutely certain these are different people	6	-3	Different	Different	TRUE
A245	65	B	65_B	Female	Black or African American	71	FacePair06	I am mostly certain these are different people	7	-2	Same	Same	FALSE
A245	65	B	65_B	Female	Black or African American	71	FacePair07	I am absolutely certain this is the same person	8	3	Same	Different	TRUE
A245	65	B	65_B	Female	Black or African American	71	FacePair08	I am absolutely certain this is the same person	9	3	Same	Same	TRUE
A245	65	B	65_B	Female	Black or African American	71	FacePair09	I am absolutely certain these are different people	10	-3	Different	Same	TRUE
A245	65	B	65_B	Female	Black or African American	71	FacePair10	I am slightly certain this is the same person	11	1	Different	Different	FALSE
A245	65	B	65_B	Female	Black or African American	71	FacePair11	I am mostly certain this is the same person	12	2	Same	Different	TRUE
A245	65	B	65_B	Female	Black or African American	71	FacePair12	I am absolutely certain these are different people	13	-3	Different	Same	TRUE
A246	65	B	65_B	Male	Black or African American	42	FacePair01	I am absolutely certain these are different people	2	-3	Same	Different	FALSE
A246	65	B	65_B	Male	Black or African American	42	FacePair02	I am absolutely certain these are different people	3	-3	Different	Same	TRUE
A246	65	B	65_B	Male	Black or African American	42	FacePair03	I am mostly certain these are different people	4	-2	Same	Same	FALSE
A246	65	B	65_B	Male	Black or African American	42	FacePair04	I am absolutely certain this is the same person	5	3	Different	Different	FALSE
A246	65	B	65_B	Male	Black or African American	42	FacePair05	I am absolutely certain these are different people	6	-3	Different	Different	TRUE
A246	65	B	65_B	Male	Black or African American	42	FacePair06	I am absolutely certain these are different people	7	-3	Same	Same	FALSE
A246	65	B	65_B	Male	Black or African American	42	FacePair07	I am absolutely certain these are different people	8	-3	Same	Different	FALSE
A246	65	B	65_B	Male	Black or African American	42	FacePair08	I am absolutely certain this is the same person	9	3	Same	Same	TRUE
A246	65	B	65_B	Male	Black or African American	42	FacePair09	I am absolutely certain this is the same person	10	3	Different	Same	FALSE
A246	65	B	65_B	Male	Black or African American	42	FacePair10	I am absolutely certain this is the same person	11	3	Different	Different	FALSE
A246	65	B	65_B	Male	Black or African American	42	FacePair11	I am absolutely certain this is the same person	12	3	Same	Different	TRUE
A246	65	B	65_B	Male	Black or African American	42	FacePair12	I am absolutely certain this is the same person	13	3	Different	Same	FALSE
A247	65	B	65_B	Male	White	47	FacePair01	I am absolutely certain these are different people	2	-3	Same	Different	FALSE
A247	65	B	65_B	Male	White	47	FacePair02	I am absolutely certain these are different people	3	-3	Different	Same	TRUE
A247	65	B	65_B	Male	White	47	FacePair03	I am mostly certain this is the same person	4	2	Same	Same	TRUE
A247	65	B	65_B	Male	White	47	FacePair04	I am mostly certain these are different people	5	-2	Different	Different	TRUE
A247	65	B	65_B	Male	White	47	FacePair05	I am absolutely certain these are different people	6	-3	Different	Different	TRUE
A247	65	B	65_B	Male	White	47	FacePair06	I am absolutely certain these are different people	7	-3	Same	Same	FALSE
A247	65	B	65_B	Male	White	47	FacePair07	I am mostly certain these are different people	8	-2	Same	Different	FALSE
A247	65	B	65_B	Male	White	47	FacePair08	I am mostly certain this is the same person	9	2	Same	Same	TRUE
A247	65	B	65_B	Male	White	47	FacePair09	I am absolutely certain these are different people	10	-3	Different	Same	TRUE
A247	65	B	65_B	Male	White	47	FacePair10	I am mostly certain this is the same person	11	2	Different	Different	FALSE
A247	65	B	65_B	Male	White	47	FacePair11	I am mostly certain this is the same person	12	2	Same	Different	TRUE
A247	65	B	65_B	Male	White	47	FacePair12	I am mostly certain these are different people	13	-2	Different	Same	TRUE
A248	65	B	65_B	Female	Other	33	FacePair01	I am mostly certain these are different people	2	-2	Same	Different	FALSE
A248	65	B	65_B	Female	Other	33	FacePair02	I am mostly certain these are different people	3	-2	Different	Same	TRUE
A248	65	B	65_B	Female	Other	33	FacePair03	I am mostly certain this is the same person	4	2	Same	Same	TRUE
A248	65	B	65_B	Female	Other	33	FacePair04	I am slightly certain these are different people	5	-1	Different	Different	TRUE
A248	65	B	65_B	Female	Other	33	FacePair05	I am slightly certain these are different people	6	-1	Different	Different	TRUE
A248	65	B	65_B	Female	Other	33	FacePair06	I am mostly certain this is the same person	7	2	Same	Same	TRUE
A248	65	B	65_B	Female	Other	33	FacePair07	I am mostly certain this is the same person	8	2	Same	Different	TRUE
A248	65	B	65_B	Female	Other	33	FacePair08	I am slightly certain this is the same person	9	1	Same	Same	TRUE
A248	65	B	65_B	Female	Other	33	FacePair09	I am mostly certain these are different people	10	-2	Different	Same	TRUE
A248	65	B	65_B	Female	Other	33	FacePair10	I am not sure	11	0	Different	Different	TRUE
A248	65	B	65_B	Female	Other	33	FacePair11	I am slightly certain this is the same person	12	1	Same	Different	TRUE
A248	65	B	65_B	Female	Other	33	FacePair12	I am mostly certain these are different people	13	-2	Different	Same	TRUE
A249	65	B	65_B	Male	White	74	FacePair01	I am slightly certain these are different people	2	-1	Same	Different	FALSE
A249	65	B	65_B	Male	White	74	FacePair02	I am slightly certain this is the same person	3	1	Different	Same	FALSE
A249	65	B	65_B	Male	White	74	FacePair03	I am mostly certain this is the same person	4	2	Same	Same	TRUE
A249	65	B	65_B	Male	White	74	FacePair04	I am mostly certain these are different people	5	-2	Different	Different	TRUE
A249	65	B	65_B	Male	White	74	FacePair05	I am absolutely certain these are different people	6	-3	Different	Different	TRUE
A249	65	B	65_B	Male	White	74	FacePair06	I am slightly certain these are different people	7	-1	Same	Same	FALSE
A249	65	B	65_B	Male	White	74	FacePair07	I am slightly certain these are different people	8	-1	Same	Different	FALSE
A249	65	B	65_B	Male	White	74	FacePair08	I am mostly certain this is the same person	9	2	Same	Same	TRUE
A249	65	B	65_B	Male	White	74	FacePair09	I am mostly certain these are different people	10	-2	Different	Same	TRUE
A249	65	B	65_B	Male	White	74	FacePair10	I am slightly certain these are different people	11	-1	Different	Different	TRUE
A249	65	B	65_B	Male	White	74	FacePair11	I am not sure	12	0	Same	Different	FALSE
A249	65	B	65_B	Male	White	74	FacePair12	I am slightly certain this is the same person	13	1	Different	Same	FALSE
A250	65	B	65_B	Female	Black or African American	62	FacePair01	I am absolutely certain these are different people	2	-3	Same	Different	FALSE
A250	65	B	65_B	Female	Black or African American	62	FacePair02	I am absolutely certain these are different people	3	-3	Different	Same	TRUE
A250	65	B	65_B	Female	Black or African American	62	FacePair03	I am absolutely certain this is the same person	4	3	Same	Same	TRUE
A250	65	B	65_B	Female	Black or African American	62	FacePair04	I am mostly certain these are different people	5	-2	Different	Different	TRUE
A250	65	B	65_B	Female	Black or African American	62	FacePair05	I am absolutely certain these are different people	6	-3	Different	Different	TRUE
A250	65	B	65_B	Female	Black or African American	62	FacePair06	I am absolutely certain these are different people	7	-3	Same	Same	FALSE
A250	65	B	65_B	Female	Black or African American	62	FacePair07	I am mostly certain these are different people	8	-2	Same	Different	FALSE
A250	65	B	65_B	Female	Black or African American	62	FacePair08	I am absolutely certain this is the same person	9	3	Same	Same	TRUE
A250	65	B	65_B	Female	Black or African American	62	FacePair09	I am absolutely certain these are different people	10	-3	Different	Same	TRUE
A250	65	B	65_B	Female	Black or African American	62	FacePair10	I am mostly certain this is the same person	11	2	Different	Different	FALSE
A250	65	B	65_B	Female	Black or African American	62	FacePair11	I am mostly certain this is the same person	12	2	Same	Different	TRUE
A250	65	B	65_B	Female	Black or African American	62	FacePair12	I am absolutely certain these are different people	13	-3	Different	Same	TRUE
A251	65	B	65_B	Female	Black or African American	28	FacePair01	I am slightly certain these are different people	2	-1	Same	Different	FALSE
A251	65	B	65_B	Female	Black or African American	28	FacePair02	I am slightly certain these are different people	3	-1	Different	Same	TRUE
A251	65	B	65_B	Female	Black or African American	28	FacePair03	I am slightly certain this is the same person	4	1	Same	Same	TRUE
A251	65	B	65_B	Female	Black or African American	28	FacePair04	I am mostly certain these are different people	5	-2	Different	Different	TRUE
A251	65	B	65_B	Female	Black or African American	28	FacePair05	I am slightly certain these are different people	6	-1	Different	Different	TRUE
A251	65	B	65_B	Female	Black or African American	28	FacePair06	I am not sure	7	0	Same	Same	FALSE
A251	65	B	65_B	Female	Black or African American	28	FacePair07	I am slightly certain this is the same person	8	1	Same	Different	TRUE
A251	65	B	65_B	Female	Black or African American	28	FacePair08	I am slightly certain this is the same person	9	1	Same	Same	TRUE
A251	65	B	65_B	Female	Black or African American	28	FacePair09	I am slightly certain these are different people	10	-1	Different	Same	TRUE
A251	65	B	65_B	Female	Black or African American	28	FacePair10	I am slightly certain this is the same person	11	1	Different	Different	FALSE
A251	65	B	65_B	Female	Black or African American	28	FacePair11	I am slightly certain this is the same person	12	1	Same	Different	TRUE
A251	65	B	65_B	Female	Black or African American	28	FacePair12	I am mostly certain these are different people	13	-2	Different	Same	TRUE
A252	65	B	65_B	Female	Black or African American	27	FacePair01	I am not sure	2	0	Same	Different	FALSE
A252	65	B	65_B	Female	Black or African American	27	FacePair02	I am absolutely certain these are different people	3	-3	Different	Same	TRUE
A252	65	B	65_B	Female	Black or African American	27	FacePair03	I am absolutely certain this is the same person	4	3	Same	Same	TRUE
A252	65	B	65_B	Female	Black or African American	27	FacePair04	I am not sure	5	0	Different	Different	TRUE
A252	65	B	65_B	Female	Black or African American	27	FacePair05	I am not sure	6	0	Different	Different	TRUE
A252	65	B	65_B	Female	Black or African American	27	FacePair06	I am slightly certain this is the same person	7	1	Same	Same	TRUE
A252	65	B	65_B	Female	Black or African American	27	FacePair07	I am absolutely certain this is the same person	8	3	Same	Different	TRUE
A252	65	B	65_B	Female	Black or African American	27	FacePair08	I am slightly certain this is the same person	9	1	Same	Same	TRUE
A252	65	B	65_B	Female	Black or African American	27	FacePair09	I am absolutely certain these are different people	10	-3	Different	Same	TRUE
A252	65	B	65_B	Female	Black or African American	27	FacePair10	I am not sure	11	0	Different	Different	TRUE
A252	65	B	65_B	Female	Black or African American	27	FacePair11	I am mostly certain this is the same person	12	2	Same	Different	TRUE
A252	65	B	65_B	Female	Black or African American	27	FacePair12	I am absolutely certain these are different people	13	-3	Different	Same	TRUE
A253	65	B	65_B	Male	Black or African American	23	FacePair01	I am slightly certain this is the same person	2	1	Same	Different	TRUE
A253	65	B	65_B	Male	Black or African American	23	FacePair02	I am not sure	3	0	Different	Same	TRUE
A253	65	B	65_B	Male	Black or African American	23	FacePair03	I am slightly certain these are different people	4	-1	Same	Same	FALSE
A253	65	B	65_B	Male	Black or African American	23	FacePair04	I am slightly certain these are different people	5	-1	Different	Different	TRUE
A253	65	B	65_B	Male	Black or African American	23	FacePair05	I am slightly certain these are different people	6	-1	Different	Different	TRUE
A253	65	B	65_B	Male	Black or African American	23	FacePair06	I am slightly certain this is the same person	7	1	Same	Same	TRUE
A253	65	B	65_B	Male	Black or African American	23	FacePair07	I am mostly certain this is the same person	8	2	Same	Different	TRUE
A253	65	B	65_B	Male	Black or African American	23	FacePair08	I am slightly certain these are different people	9	-1	Same	Same	FALSE
A253	65	B	65_B	Male	Black or African American	23	FacePair09	I am absolutely certain these are different people	10	-3	Different	Same	TRUE
A253	65	B	65_B	Male	Black or African American	23	FacePair10	I am mostly certain these are different people	11	-2	Different	Different	TRUE
A253	65	B	65_B	Male	Black or African American	23	FacePair11	I am slightly certain this is the same person	12	1	Same	Different	TRUE
A253	65	B	65_B	Male	Black or African American	23	FacePair12	I am slightly certain these are different people	13	-1	Different	Same	TRUE
A254	65	B	65_B	Female	Black or African American	31	FacePair01	I am mostly certain these are different people	2	-2	Same	Different	FALSE
A254	65	B	65_B	Female	Black or African American	31	FacePair02	I am mostly certain these are different people	3	-2	Different	Same	TRUE
A254	65	B	65_B	Female	Black or African American	31	FacePair03	I am absolutely certain this is the same person	4	3	Same	Same	TRUE
A254	65	B	65_B	Female	Black or African American	31	FacePair04	I am mostly certain these are different people	5	-2	Different	Different	TRUE
A254	65	B	65_B	Female	Black or African American	31	FacePair05	I am mostly certain these are different people	6	-2	Different	Different	TRUE
A254	65	B	65_B	Female	Black or African American	31	FacePair06	I am absolutely certain this is the same person	7	3	Same	Same	TRUE
A254	65	B	65_B	Female	Black or African American	31	FacePair07	I am mostly certain this is the same person	8	2	Same	Different	TRUE
A254	65	B	65_B	Female	Black or African American	31	FacePair08	I am mostly certain this is the same person	9	2	Same	Same	TRUE
A254	65	B	65_B	Female	Black or African American	31	FacePair09	I am mostly certain these are different people	10	-2	Different	Same	TRUE
A254	65	B	65_B	Female	Black or African American	31	FacePair10	I am mostly certain these are different people	11	-2	Different	Different	TRUE
A254	65	B	65_B	Female	Black or African American	31	FacePair11	I am mostly certain this is the same person	12	2	Same	Different	TRUE
A254	65	B	65_B	Female	Black or African American	31	FacePair12	I am mostly certain these are different people	13	-2	Different	Same	TRUE
A255	65	B	65_B	Male	White	76	FacePair01	I am absolutely certain these are different people	2	-3	Same	Different	FALSE
A255	65	B	65_B	Male	White	76	FacePair02	I am mostly certain these are different people	3	-2	Different	Same	TRUE
A255	65	B	65_B	Male	White	76	FacePair03	I am absolutely certain this is the same person	4	3	Same	Same	TRUE
A255	65	B	65_B	Male	White	76	FacePair04	I am mostly certain these are different people	5	-2	Different	Different	TRUE
A255	65	B	65_B	Male	White	76	FacePair05	I am mostly certain these are different people	6	-2	Different	Different	TRUE
A255	65	B	65_B	Male	White	76	FacePair06	I am mostly certain this is the same person	7	2	Same	Same	TRUE
A255	65	B	65_B	Male	White	76	FacePair07	I am not sure	8	0	Same	Different	FALSE
A255	65	B	65_B	Male	White	76	FacePair08	I am absolutely certain this is the same person	9	3	Same	Same	TRUE
A255	65	B	65_B	Male	White	76	FacePair09	I am mostly certain these are different people	10	-2	Different	Same	TRUE
A255	65	B	65_B	Male	White	76	FacePair10	I am slightly certain this is the same person	11	1	Different	Different	FALSE
A255	65	B	65_B	Male	White	76	FacePair11	I am slightly certain this is the same person	12	1	Same	Different	TRUE
A255	65	B	65_B	Male	White	76	FacePair12	I am absolutely certain these are different people	13	-3	Different	Same	TRUE
A256	65	B	65_B	Male	Black or African American	45	FacePair01	I am absolutely certain these are different people	2	-3	Same	Different	FALSE
A256	65	B	65_B	Male	Black or African American	45	FacePair02	I am absolutely certain these are different people	3	-3	Different	Same	TRUE
A256	65	B	65_B	Male	Black or African American	45	FacePair03	I am slightly certain this is the same person	4	1	Same	Same	TRUE
A256	65	B	65_B	Male	Black or African American	45	FacePair04	I am absolutely certain these are different people	5	-3	Different	Different	TRUE
A256	65	B	65_B	Male	Black or African American	45	FacePair05	I am mostly certain these are different people	6	-2	Different	Different	TRUE
A256	65	B	65_B	Male	Black or African American	45	FacePair06	I am slightly certain this is the same person	7	1	Same	Same	TRUE
A256	65	B	65_B	Male	Black or African American	45	FacePair07	I am slightly certain this is the same person	8	1	Same	Different	TRUE
A256	65	B	65_B	Male	Black or African American	45	FacePair08	I am slightly certain this is the same person	9	1	Same	Same	TRUE
A256	65	B	65_B	Male	Black or African American	45	FacePair09	I am mostly certain these are different people	10	-2	Different	Same	TRUE
A256	65	B	65_B	Male	Black or African American	45	FacePair10	I am slightly certain this is the same person	11	1	Different	Different	FALSE
A256	65	B	65_B	Male	Black or African American	45	FacePair11	I am absolutely certain these are different people	12	-3	Same	Different	FALSE
A256	65	B	65_B	Male	Black or African American	45	FacePair12	I am mostly certain this is the same person	13	2	Different	Same	FALSE
A257	65	B	65_B	Female	White	85	FacePair01	I am mostly certain these are different people	2	-2	Same	Different	FALSE
A257	65	B	65_B	Female	White	85	FacePair02	I am mostly certain these are different people	3	-2	Different	Same	TRUE
A257	65	B	65_B	Female	White	85	FacePair03	I am slightly certain this is the same person	4	1	Same	Same	TRUE
A257	65	B	65_B	Female	White	85	FacePair04	I am mostly certain these are different people	5	-2	Different	Different	TRUE
A257	65	B	65_B	Female	White	85	FacePair05	I am mostly certain these are different people	6	-2	Different	Different	TRUE
A257	65	B	65_B	Female	White	85	FacePair06	I am slightly certain this is the same person	7	1	Same	Same	TRUE
A257	65	B	65_B	Female	White	85	FacePair07	I am slightly certain these are different people	8	-1	Same	Different	FALSE
A257	65	B	65_B	Female	White	85	FacePair08	I am not sure	9	0	Same	Same	FALSE
A257	65	B	65_B	Female	White	85	FacePair09	I am absolutely certain these are different people	10	-3	Different	Same	TRUE
A257	65	B	65_B	Female	White	85	FacePair10	I am slightly certain this is the same person	11	1	Different	Different	FALSE
A257	65	B	65_B	Female	White	85	FacePair11	I am mostly certain this is the same person	12	2	Same	Different	TRUE
A257	65	B	65_B	Female	White	85	FacePair12	I am mostly certain these are different people	13	-2	Different	Same	TRUE
A258	65	B	65_B	Male	White	67	FacePair01	I am slightly certain this is the same person	2	1	Same	Different	TRUE
A258	65	B	65_B	Male	White	67	FacePair02	I am mostly certain these are different people	3	-2	Different	Same	TRUE
A258	65	B	65_B	Male	White	67	FacePair03	I am mostly certain this is the same person	4	2	Same	Same	TRUE
A258	65	B	65_B	Male	White	67	FacePair04	I am mostly certain this is the same person	5	2	Different	Different	FALSE
A258	65	B	65_B	Male	White	67	FacePair05	I am absolutely certain these are different people	6	-3	Different	Different	TRUE
A258	65	B	65_B	Male	White	67	FacePair06	I am slightly certain this is the same person	7	1	Same	Same	TRUE
A258	65	B	65_B	Male	White	67	FacePair07	I am slightly certain these are different people	8	-1	Same	Different	FALSE
A258	65	B	65_B	Male	White	67	FacePair08	I am mostly certain this is the same person	9	2	Same	Same	TRUE
A258	65	B	65_B	Male	White	67	FacePair09	I am mostly certain these are different people	10	-2	Different	Same	TRUE
A258	65	B	65_B	Male	White	67	FacePair10	I am mostly certain this is the same person	11	2	Different	Different	FALSE
A258	65	B	65_B	Male	White	67	FacePair11	I am mostly certain this is the same person	12	2	Same	Different	TRUE
A258	65	B	65_B	Male	White	67	FacePair12	I am not sure	13	0	Different	Same	TRUE
A259	65	B	65_B	Male	Asian	52	FacePair01	I am absolutely certain these are different people	2	-3	Same	Different	FALSE
A259	65	B	65_B	Male	Asian	52	FacePair02	I am absolutely certain these are different people	3	-3	Different	Same	TRUE
A259	65	B	65_B	Male	Asian	52	FacePair03	I am slightly certain this is the same person	4	1	Same	Same	TRUE
A259	65	B	65_B	Male	Asian	52	FacePair04	I am absolutely certain this is the same person	5	3	Different	Different	FALSE
A259	65	B	65_B	Male	Asian	52	FacePair05	I am mostly certain this is the same person	6	2	Different	Different	FALSE
A259	65	B	65_B	Male	Asian	52	FacePair06	I am absolutely certain this is the same person	7	3	Same	Same	TRUE
A259	65	B	65_B	Male	Asian	52	FacePair07	I am not sure	8	0	Same	Different	FALSE
A259	65	B	65_B	Male	Asian	52	FacePair08	I am absolutely certain these are different people	9	-3	Same	Same	FALSE
A259	65	B	65_B	Male	Asian	52	FacePair09	I am slightly certain these are different people	10	-1	Different	Same	TRUE
A259	65	B	65_B	Male	Asian	52	FacePair10	I am mostly certain this is the same person	11	2	Different	Different	FALSE
A259	65	B	65_B	Male	Asian	52	FacePair11	I am absolutely certain this is the same person	12	3	Same	Different	TRUE
A259	65	B	65_B	Male	Asian	52	FacePair12	I am not sure	13	0	Different	Same	TRUE
A260	65	B	65_B	Female	Black or African American	37	FacePair01	I am mostly certain this is the same person	2	2	Same	Different	TRUE
A260	65	B	65_B	Female	Black or African American	37	FacePair02	I am absolutely certain these are different people	3	-3	Different	Same	TRUE
A260	65	B	65_B	Female	Black or African American	37	FacePair03	I am mostly certain these are different people	4	-2	Same	Same	FALSE
A260	65	B	65_B	Female	Black or African American	37	FacePair04	I am absolutely certain these are different people	5	-3	Different	Different	TRUE
A260	65	B	65_B	Female	Black or African American	37	FacePair05	I am absolutely certain these are different people	6	-3	Different	Different	TRUE
A260	65	B	65_B	Female	Black or African American	37	FacePair06	I am absolutely certain this is the same person	7	3	Same	Same	TRUE
A260	65	B	65_B	Female	Black or African American	37	FacePair07	I am absolutely certain this is the same person	8	3	Same	Different	TRUE
A260	65	B	65_B	Female	Black or African American	37	FacePair08	I am absolutely certain this is the same person	9	3	Same	Same	TRUE
A260	65	B	65_B	Female	Black or African American	37	FacePair09	I am absolutely certain these are different people	10	-3	Different	Same	TRUE
A260	65	B	65_B	Female	Black or African American	37	FacePair10	I am absolutely certain this is the same person	11	3	Different	Different	FALSE
A260	65	B	65_B	Female	Black or African American	37	FacePair11	I am absolutely certain this is the same person	12	3	Same	Different	TRUE
A260	65	B	65_B	Female	Black or African American	37	FacePair12	I am mostly certain these are different people	13	-2	Different	Same	TRUE
A261	65	B	65_B	Female	White	51	FacePair01	I am mostly certain these are different people	2	-2	Same	Different	FALSE
A261	65	B	65_B	Female	White	51	FacePair02	I am slightly certain these are different people	3	-1	Different	Same	TRUE
A261	65	B	65_B	Female	White	51	FacePair03	I am mostly certain this is the same person	4	2	Same	Same	TRUE
A261	65	B	65_B	Female	White	51	FacePair04	I am mostly certain these are different people	5	-2	Different	Different	TRUE
A261	65	B	65_B	Female	White	51	FacePair05	I am slightly certain these are different people	6	-1	Different	Different	TRUE
A261	65	B	65_B	Female	White	51	FacePair06	I am slightly certain this is the same person	7	1	Same	Same	TRUE
A261	65	B	65_B	Female	White	51	FacePair07	I am mostly certain these are different people	8	-2	Same	Different	FALSE
A261	65	B	65_B	Female	White	51	FacePair08	I am slightly certain this is the same person	9	1	Same	Same	TRUE
A261	65	B	65_B	Female	White	51	FacePair09	I am slightly certain these are different people	10	-1	Different	Same	TRUE
A261	65	B	65_B	Female	White	51	FacePair10	I am slightly certain this is the same person	11	1	Different	Different	FALSE
A261	65	B	65_B	Female	White	51	FacePair11	I am mostly certain this is the same person	12	2	Same	Different	TRUE
A261	65	B	65_B	Female	White	51	FacePair12	I am slightly certain these are different people	13	-1	Different	Same	TRUE
A262	65	B	65_B	Female	White	75	FacePair01	I am mostly certain these are different people	2	-2	Same	Different	FALSE
A262	65	B	65_B	Female	White	75	FacePair02	I am mostly certain this is the same person	3	2	Different	Same	FALSE
A262	65	B	65_B	Female	White	75	FacePair03	I am slightly certain these are different people	4	-1	Same	Same	FALSE
A262	65	B	65_B	Female	White	75	FacePair04	I am mostly certain these are different people	5	-2	Different	Different	TRUE
A262	65	B	65_B	Female	White	75	FacePair05	I am mostly certain these are different people	6	-2	Different	Different	TRUE
A262	65	B	65_B	Female	White	75	FacePair06	I am slightly certain these are different people	7	-1	Same	Same	FALSE
A262	65	B	65_B	Female	White	75	FacePair07	I am absolutely certain these are different people	8	-3	Same	Different	FALSE
A262	65	B	65_B	Female	White	75	FacePair08	I am slightly certain these are different people	9	-1	Same	Same	FALSE
A262	65	B	65_B	Female	White	75	FacePair09	I am slightly certain these are different people	10	-1	Different	Same	TRUE
A262	65	B	65_B	Female	White	75	FacePair10	I am slightly certain these are different people	11	-1	Different	Different	TRUE
A262	65	B	65_B	Female	White	75	FacePair11	I am mostly certain these are different people	12	-2	Same	Different	FALSE
A262	65	B	65_B	Female	White	75	FacePair12	I am slightly certain these are different people	13	-1	Different	Same	TRUE
A263	95	A	95_A	Female	White	56	FacePair01	I am mostly certain this is the same person	2	2	Same	Same	TRUE
A263	95	A	95_A	Female	White	56	FacePair02	I am mostly certain these are different people	3	-2	Different	Different	TRUE
A263	95	A	95_A	Female	White	56	FacePair03	I am mostly certain this is the same person	4	2	Same	Different	TRUE
A263	95	A	95_A	Female	White	56	FacePair04	I am mostly certain this is the same person	5	2	Different	Same	FALSE
A263	95	A	95_A	Female	White	56	FacePair05	I am mostly certain these are different people	6	-2	Different	Same	TRUE
A263	95	A	95_A	Female	White	56	FacePair06	I am mostly certain this is the same person	7	2	Same	Different	TRUE
A263	95	A	95_A	Female	White	56	FacePair07	I am absolutely certain this is the same person	8	3	Same	Same	TRUE
A263	95	A	95_A	Female	White	56	FacePair08	I am mostly certain these are different people	9	-2	Same	Different	FALSE
A263	95	A	95_A	Female	White	56	FacePair09	I am absolutely certain these are different people	10	-3	Different	Different	TRUE
A263	95	A	95_A	Female	White	56	FacePair10	I am mostly certain these are different people	11	-2	Different	Same	TRUE
A263	95	A	95_A	Female	White	56	FacePair11	I am mostly certain this is the same person	12	2	Same	Same	TRUE
A263	95	A	95_A	Female	White	56	FacePair12	I am absolutely certain these are different people	13	-3	Different	Different	TRUE
A264	95	A	95_A	Female	White	47	FacePair01	I am mostly certain these are different people	2	-2	Same	Same	FALSE
A264	95	A	95_A	Female	White	47	FacePair02	I am absolutely certain this is the same person	3	3	Different	Different	FALSE
A264	95	A	95_A	Female	White	47	FacePair03	I am absolutely certain this is the same person	4	3	Same	Different	TRUE
A264	95	A	95_A	Female	White	47	FacePair04	I am absolutely certain this is the same person	5	3	Different	Same	FALSE
A264	95	A	95_A	Female	White	47	FacePair05	I am absolutely certain this is the same person	6	3	Different	Same	FALSE
A264	95	A	95_A	Female	White	47	FacePair06	I am absolutely certain this is the same person	7	3	Same	Different	TRUE
A264	95	A	95_A	Female	White	47	FacePair07	I am absolutely certain this is the same person	8	3	Same	Same	TRUE
A264	95	A	95_A	Female	White	47	FacePair08	I am absolutely certain this is the same person	9	3	Same	Different	TRUE
A264	95	A	95_A	Female	White	47	FacePair09	I am absolutely certain these are different people	10	-3	Different	Different	TRUE
A264	95	A	95_A	Female	White	47	FacePair10	I am absolutely certain this is the same person	11	3	Different	Same	FALSE
A264	95	A	95_A	Female	White	47	FacePair11	I am absolutely certain this is the same person	12	3	Same	Same	TRUE
A264	95	A	95_A	Female	White	47	FacePair12	I am mostly certain these are different people	13	-2	Different	Different	TRUE
A265	95	A	95_A	Female	Asian	31	FacePair01	I am absolutely certain these are different people	2	-3	Same	Same	FALSE
A265	95	A	95_A	Female	Asian	31	FacePair02	I am absolutely certain these are different people	3	-3	Different	Different	TRUE
A265	95	A	95_A	Female	Asian	31	FacePair03	I am slightly certain these are different people	4	-1	Same	Different	FALSE
A265	95	A	95_A	Female	Asian	31	FacePair04	I am absolutely certain these are different people	5	-3	Different	Same	TRUE
A265	95	A	95_A	Female	Asian	31	FacePair05	I am absolutely certain these are different people	6	-3	Different	Same	TRUE
A265	95	A	95_A	Female	Asian	31	FacePair06	I am not sure	7	0	Same	Different	FALSE
A265	95	A	95_A	Female	Asian	31	FacePair07	I am absolutely certain this is the same person	8	3	Same	Same	TRUE
A265	95	A	95_A	Female	Asian	31	FacePair08	I am absolutely certain this is the same person	9	3	Same	Different	TRUE
A265	95	A	95_A	Female	Asian	31	FacePair09	I am absolutely certain these are different people	10	-3	Different	Different	TRUE
A265	95	A	95_A	Female	Asian	31	FacePair10	I am absolutely certain this is the same person	11	3	Different	Same	FALSE
A265	95	A	95_A	Female	Asian	31	FacePair11	I am absolutely certain this is the same person	12	3	Same	Same	TRUE
A265	95	A	95_A	Female	Asian	31	FacePair12	I am absolutely certain these are different people	13	-3	Different	Different	TRUE
A266	95	A	95_A	Male	Black or African American	56	FacePair01	I am absolutely certain these are different people	2	-3	Same	Same	FALSE
A266	95	A	95_A	Male	Black or African American	56	FacePair02	I am absolutely certain these are different people	3	-3	Different	Different	TRUE
A266	95	A	95_A	Male	Black or African American	56	FacePair03	I am absolutely certain these are different people	4	-3	Same	Different	FALSE
A266	95	A	95_A	Male	Black or African American	56	FacePair04	I am not sure	5	0	Different	Same	TRUE
A266	95	A	95_A	Male	Black or African American	56	FacePair05	I am absolutely certain these are different people	6	-3	Different	Same	TRUE
A266	95	A	95_A	Male	Black or African American	56	FacePair06	I am mostly certain these are different people	7	-2	Same	Different	FALSE
A266	95	A	95_A	Male	Black or African American	56	FacePair07	I am mostly certain this is the same person	8	2	Same	Same	TRUE
A266	95	A	95_A	Male	Black or African American	56	FacePair08	I am slightly certain this is the same person	9	1	Same	Different	TRUE
A266	95	A	95_A	Male	Black or African American	56	FacePair09	I am absolutely certain these are different people	10	-3	Different	Different	TRUE
A266	95	A	95_A	Male	Black or African American	56	FacePair10	I am mostly certain this is the same person	11	2	Different	Same	FALSE
A266	95	A	95_A	Male	Black or African American	56	FacePair11	I am absolutely certain this is the same person	12	3	Same	Same	TRUE
A266	95	A	95_A	Male	Black or African American	56	FacePair12	I am mostly certain this is the same person	13	2	Different	Different	FALSE
A267	95	A	95_A	Male	White	76	FacePair01	I am absolutely certain these are different people	2	-3	Same	Same	FALSE
A267	95	A	95_A	Male	White	76	FacePair02	I am absolutely certain these are different people	3	-3	Different	Different	TRUE
A267	95	A	95_A	Male	White	76	FacePair03	I am absolutely certain this is the same person	4	3	Same	Different	TRUE
A267	95	A	95_A	Male	White	76	FacePair04	I am absolutely certain these are different people	5	-3	Different	Same	TRUE
A267	95	A	95_A	Male	White	76	FacePair05	I am slightly certain this is the same person	6	1	Different	Same	FALSE
A267	95	A	95_A	Male	White	76	FacePair06	I am absolutely certain these are different people	7	-3	Same	Different	FALSE
A267	95	A	95_A	Male	White	76	FacePair07	I am absolutely certain this is the same person	8	3	Same	Same	TRUE
[truncated: 3,965 more rows]
