# Supplementary material for: COVID-19 masks increase the influence of face recognition algorithm decisions on human decisions in unfamiliar face matching
Source: PLoS One. 2022 Nov 21;17(11):e0277625. doi: 10.1371/journal.pone.0277625 (PMC9678274; doi:10.1371/journal.pone.0277625)
Supplement: S5 File — (CSV) [file pone.0277625.s005.csv]

PlosID	PreTrust	Condition	Version	ConditionVersion	PostTrust	PerceivedAccuracy	Gender	Race	Age
A101	Yes	65	A	65_A	Not Sure	Correct 50% - 62% of the time	Female	Black or African American	28
A102	Not Sure	65	A	65_A	Not Sure	Correct 63% - 75% of the time	Male	Black or African American	58
A103	Not Sure	65	A	65_A	No	Correct 63% - 75% of the time	Male	White	50
A104	Not Sure	65	A	65_A	No	Correct 63% - 75% of the time	Female	Black or African American	19
A105	Yes	65	A	65_A	No	Correct 76% - 88% of the time	Male	White	47
A106	Not Sure	65	A	65_A	Not Sure	Correct 63% - 75% of the time	Female	White	57
A107	Yes	65	A	65_A	Not Sure	Correct less than 50% of the time	Male	Black or African American	73
A108	Yes	65	A	65_A	Not Sure	Correct less than 50% of the time	Male	Black or African American	40
A109	No	65	A	65_A	No	Correct 50% - 62% of the time	Female	White	22
A110	Yes	65	A	65_A	No	Correct 76% - 88% of the time	Male	Black or African American	45
A111	Not Sure	65	A	65_A	Not Sure	Correct 63% - 75% of the time	Female	Black or African American	30
A112	Yes	65	A	65_A	Yes	Correct 76% - 88% of the time	Male	Black or African American	50
A113	Yes	65	A	65_A	Yes	Correct 76% - 88% of the time	Female	White	30
A114	Yes	65	A	65_A	Yes	Correct less than 50% of the time	Female	Black or African American	61
A115	Yes	65	A	65_A	No	Correct 50% - 62% of the time	Male	White	57
A116	Yes	65	A	65_A	Yes	Correct 50% - 62% of the time	Female	White	21
A117	Yes	65	A	65_A	Yes	Correct 63% - 75% of the time	Female	White	21
A118	Yes	65	A	65_A	Yes	Correct 89% - 100% of the time	Male	White	47
A119	Yes	65	A	65_A	Yes	Correct 89% - 100% of the time	Female	Black or African American	37
A120	Yes	65	A	65_A	Not Sure	Correct 63% - 75% of the time	Female	Black or African American	28
A121	Yes	65	A	65_A	No	Correct 76% - 88% of the time	Female	Black or African American	33
A122	Yes	65	A	65_A	Not Sure	Correct 76% - 88% of the time	Male	Black or African American	65
A123	Yes	65	A	65_A	Yes	Correct 63% - 75% of the time	Male	Asian	47
A124	Yes	65	A	65_A	Yes	Correct 50% - 62% of the time	Male	White	47
A125	Yes	65	A	65_A	Not Sure	Correct 50% - 62% of the time	Female	Black or African American	32
A126	Yes	65	A	65_A	Yes	Correct 63% - 75% of the time	Female	Black or African American	63
A127	Not Sure	65	A	65_A	Not Sure	Correct 50% - 62% of the time	Female	White	53
A128	Yes	65	A	65_A	Yes	Correct 76% - 88% of the time	Female	Black or African American	31
A129	Yes	65	A	65_A	Yes	Correct 76% - 88% of the time	Male	White	47
A130	Not Sure	65	A	65_A	Not Sure	Correct 63% - 75% of the time	Female	White	73
A131	Yes	65	A	65_A	No	Correct 63% - 75% of the time	Female	Other	29
A132	Yes	65	A	65_A	Yes	Correct 50% - 62% of the time	Male	Black or African American	30
A133	Not Sure	65	A	65_A	No	Correct 63% - 75% of the time	Female	Black or African American	58
A134	Yes	65	A	65_A	Yes	Correct 63% - 75% of the time	Female	Black or African American	65
A135	No	65	A	65_A	No	Correct 63% - 75% of the time	Female	Black or African American	52
A136	Yes	65	A	65_A	Not Sure	Correct 63% - 75% of the time	Male	Other	57
A137	Not Sure	65	A	65_A	Not Sure	Correct 76% - 88% of the time	Female	Black or African American	42
A138	Yes	65	A	65_A	Yes	Correct 89% - 100% of the time	Male	Black or African American	35
A139	Yes	65	A	65_A	Yes	Correct 89% - 100% of the time	Male	Black or African American	60
A140	Not Sure	65	A	65_A	Not Sure	Correct 50% - 62% of the time	Female	Black or African American	54
A141	Not Sure	65	A	65_A	Yes	Correct 89% - 100% of the time	Male	Asian	58
A142	Yes	65	A	65_A	Yes	Correct 63% - 75% of the time	Male	White	74
A143	Not Sure	65	A	65_A	Not Sure	Correct 76% - 88% of the time	Female	Black or African American	47
A144	Yes	65	A	65_A	Yes	Correct less than 50% of the time	Female	White	69
A145	Not Sure	65	A	65_A	Not Sure	Correct 63% - 75% of the time	Male	White	29
A146	Not Sure	65	A	65_A	No	Correct 50% - 62% of the time	Female	White	30
A147	Not Sure	65	A	65_A	Not Sure	Correct 63% - 75% of the time	Male	White	48
A148	Yes	65	A	65_A	No	Correct 50% - 62% of the time	Female	Black or African American	34
A149	Yes	65	A	65_A	Yes	Correct 76% - 88% of the time	Female	Black or African American	46
A150	Yes	65	A	65_A	Yes	Correct 63% - 75% of the time	Female	Black or African American	67
A151	Yes	65	A	65_A	Not Sure	Correct 63% - 75% of the time	Male	White	69
A152	Not Sure	65	A	65_A	Not Sure	Correct 63% - 75% of the time	Female	Black or African American	29
A153	Yes	65	A	65_A	Yes	Correct 63% - 75% of the time	Male	Black or African American	47
A154	Yes	65	A	65_A	Yes	Correct 89% - 100% of the time	Female	Black or African American	57
A155	Not Sure	65	A	65_A	Not Sure	Correct 50% - 62% of the time	Female	White	45
A156	Yes	65	A	65_A	Not Sure	Correct 50% - 62% of the time	Male	Black or African American	64
A157	Yes	65	A	65_A	Yes	Correct 63% - 75% of the time	Female	White	66
A158	Not Sure	65	A	65_A	Yes	Correct 76% - 88% of the time	Male	Black or African American	32
A159	Not Sure	65	A	65_A	Not Sure	Correct 63% - 75% of the time	Male	Black or African American	52
A160	Yes	65	A	65_A	No	Correct 50% - 62% of the time	Male	Black or African American	30
A161	Yes	65	A	65_A	Yes	Correct 89% - 100% of the time	Female	White	41
A162	Yes	65	A	65_A	No	Correct 63% - 75% of the time	Female	White	48
A163	Not Sure	65	A	65_A	Not Sure	Correct 63% - 75% of the time	Male	Black or African American	39
A164	Yes	65	A	65_A	Yes	Correct 76% - 88% of the time	Female	Black or African American	35
A165	Yes	65	A	65_A	Yes	Correct 63% - 75% of the time	Male	White	58
A166	Yes	65	A	65_A	Yes	Correct 89% - 100% of the time	Female	Asian	55
A167	Not Sure	65	A	65_A	Yes	Correct 89% - 100% of the time	Female	Black or African American	51
A168	Yes	65	A	65_A	Yes	Correct 50% - 62% of the time	Male	Black or African American	47
A169	Not Sure	65	A	65_A	Not Sure	Correct 63% - 75% of the time	Female	White	35
A170	Yes	65	A	65_A	Not Sure	Correct 63% - 75% of the time	Female	White	63
A171	Not Sure	65	A	65_A	Not Sure	Correct 63% - 75% of the time	Male	Asian	36
A172	Yes	65	A	65_A	Yes	Correct 63% - 75% of the time	Male	White	70
A173	Yes	65	A	65_A	Not Sure	Correct 76% - 88% of the time	Female	Black or African American	48
A174	Yes	65	A	65_A	Yes	Correct 50% - 62% of the time	Male	White	39
A175	Yes	65	A	65_A	Not Sure	Correct 63% - 75% of the time	Male	Black or African American	29
A176	Yes	65	A	65_A	Yes	Correct 50% - 62% of the time	Female	White	69
A177	Yes	65	A	65_A	Yes	Correct 76% - 88% of the time	Female	Asian	36
A178	Yes	65	A	65_A	Yes	Correct 76% - 88% of the time	Male	White	30
A179	Yes	65	A	65_A	Yes	Correct 63% - 75% of the time	Male	Black or African American	26
A180	Yes	65	A	65_A	Yes	Correct 76% - 88% of the time	Female	Black or African American	26
A181	Not Sure	65	A	65_A	Not Sure	Correct 63% - 75% of the time	Female	Black or African American	58
A182	Yes	65	A	65_A	Yes	Correct 63% - 75% of the time	Male	White	79
A183	Yes	65	A	65_A	Yes	Correct 76% - 88% of the time	Female	Black or African American	57
A184	Yes	65	A	65_A	Yes	Correct 76% - 88% of the time	Male	White	24
A185	Yes	65	A	65_A	Yes	Correct 89% - 100% of the time	Male	Black or African American	60
A186	Yes	65	B	65_B	No	Correct 50% - 62% of the time	Female	Black or African American	35
A187	Not Sure	65	B	65_B	Not Sure	Correct less than 50% of the time	Female	White	58
A188	Yes	65	B	65_B	Yes	Correct 76% - 88% of the time	Male	Asian	36
A189	Yes	65	B	65_B	No	Correct 63% - 75% of the time	Male	Asian	44
A190	No	65	B	65_B	No	Correct 63% - 75% of the time	Female	White	57
A191	Yes	65	B	65_B	Yes	Correct 76% - 88% of the time	Female	Asian	44
A192	Not Sure	65	B	65_B	Not Sure	Correct 63% - 75% of the time	Male	White	57
A193	No	65	B	65_B	No	Correct 50% - 62% of the time	Female	White	50
A194	Yes	65	B	65_B	Not Sure	Correct 63% - 75% of the time	Male	White	57
A195	Yes	65	B	65_B	Yes	Correct 63% - 75% of the time	Female	Other	43
A196	Yes	65	B	65_B	Yes	Correct 89% - 100% of the time	Female	Black or African American	49
A197	Yes	65	B	65_B	Yes	Correct 63% - 75% of the time	Male	Black or African American	56
A198	Yes	65	B	65_B	Yes	Correct 63% - 75% of the time	Male	Black or African American	57
A199	Yes	65	B	65_B	Not Sure	Correct 63% - 75% of the time	Female	Black or African American	48
A200	Yes	65	B	65_B	Not Sure	Correct 63% - 75% of the time	Male	Black or African American	57
A201	Yes	65	B	65_B	Not Sure	Correct 50% - 62% of the time	Female	White	59
A202	Not Sure	65	B	65_B	Not Sure	Correct 63% - 75% of the time	Male	Asian	35
A203	Yes	65	B	65_B	Yes	Correct 63% - 75% of the time	Female	Black or African American	50
A204	Yes	65	B	65_B	Yes	Correct 76% - 88% of the time	Female	Black or African American	45
A205	Yes	65	B	65_B	Yes	Correct 63% - 75% of the time	Female	Black or African American	58
A206	Yes	65	B	65_B	Not Sure	Correct 63% - 75% of the time	Female	White	27
A207	Yes	65	B	65_B	Yes	Correct 50% - 62% of the time	Male	Black or African American	44
A208	Yes	65	B	65_B	Not Sure	Correct 76% - 88% of the time	Male	Black or African American	54
A209	Not Sure	65	B	65_B	Not Sure	Correct 63% - 75% of the time	Female	Black or African American	50
A210	Yes	65	B	65_B	Yes	Correct 63% - 75% of the time	Female	White	63
A211	Yes	65	B	65_B	No	Correct 63% - 75% of the time	Female	Black or African American	35
A212	Yes	65	B	65_B	Not Sure	Correct 63% - 75% of the time	Female	Black or African American	65
A213	Yes	65	B	65_B	No	Correct 63% - 75% of the time	Male	White	57
A214	Yes	65	B	65_B	Yes	Correct 63% - 75% of the time	Male	Black or African American	34
A215	Not Sure	65	B	65_B	Not Sure	Correct 63% - 75% of the time	Male	Black or African American	33
A216	Yes	65	B	65_B	No	Correct 50% - 62% of the time	Male	White	66
A217	Not Sure	65	B	65_B	Not Sure	Correct 63% - 75% of the time	Female	White	56
A218	Yes	65	B	65_B	Not Sure	Correct 63% - 75% of the time	Female	Black or African American	44
A219	Yes	65	B	65_B	Yes	Correct 89% - 100% of the time	Male	Asian	60
A220	Yes	65	B	65_B	Yes	Correct 89% - 100% of the time	Male	Other	33
A221	Yes	65	B	65_B	No	Correct 63% - 75% of the time	Female	Black or African American	63
A222	No	65	B	65_B	No	Correct 63% - 75% of the time	Female	White	32
A223	Yes	65	B	65_B	Yes	Correct 63% - 75% of the time	Female	Black or African American	30
A224	No	65	B	65_B	No	Correct 50% - 62% of the time	Male	Black or African American	40
A225	Yes	65	B	65_B	No	Correct 63% - 75% of the time	Male	Black or African American	28
A226	Yes	65	B	65_B	Not Sure	Correct 50% - 62% of the time	Female	Black or African American	59
A227	Not Sure	65	B	65_B	Not Sure	Correct 63% - 75% of the time	Female	Black or African American	35
A228	Not Sure	65	B	65_B	Not Sure	Correct less than 50% of the time	Male	White	63
A229	Yes	65	B	65_B	Not Sure	Correct 63% - 75% of the time	Female	White	51
A230	Not Sure	65	B	65_B	Not Sure	Correct 50% - 62% of the time	Female	White	39
A231	Yes	65	B	65_B	Yes	Correct 89% - 100% of the time	Male	Black or African American	61
A232	Yes	65	B	65_B	Yes	Correct less than 50% of the time	Male	Black or African American	36
A233	Yes	65	B	65_B	No	Correct 63% - 75% of the time	Female	Black or African American	33
A234	Yes	65	B	65_B	Not Sure	Correct less than 50% of the time	Female	Black or African American	63
A235	Yes	65	B	65_B	Yes	Correct 89% - 100% of the time	Female	Asian	42
A236	Yes	65	B	65_B	Yes	Correct 63% - 75% of the time	Female	Black or African American	44
A237	Yes	65	B	65_B	Yes	Correct 63% - 75% of the time	Male	Black or African American	41
A238	No	65	B	65_B	Not Sure	Correct 50% - 62% of the time	Female	Black or African American	52
A239	Yes	65	B	65_B	Not Sure	Correct 50% - 62% of the time	Female	Black or African American	28
A240	Not Sure	65	B	65_B	Not Sure	Correct 63% - 75% of the time	Female	White	30
A241	Yes	65	B	65_B	Yes	Correct less than 50% of the time	Male	White	74
A242	Not Sure	65	B	65_B	Not Sure	Correct 63% - 75% of the time	Male	Black or African American	69
A243	Yes	65	B	65_B	Yes	Correct 89% - 100% of the time	Female	White	57
A244	Not Sure	65	B	65_B	Not Sure	Correct 63% - 75% of the time	Female	White	75
A245	Yes	65	B	65_B	No	Correct 50% - 62% of the time	Female	Black or African American	71
A246	Yes	65	B	65_B	Yes	Correct 76% - 88% of the time	Male	Black or African American	42
A247	Yes	65	B	65_B	Yes	Correct 89% - 100% of the time	Male	White	47
A248	Not Sure	65	B	65_B	No	Correct 63% - 75% of the time	Female	Other	33
A249	Yes	65	B	65_B	Yes	Correct 76% - 88% of the time	Male	White	74
A250	Not Sure	65	B	65_B	No	Correct 76% - 88% of the time	Female	Black or African American	62
A251	Yes	65	B	65_B	Yes	Correct 76% - 88% of the time	Female	Black or African American	28
A252	Not Sure	65	B	65_B	No	Correct 50% - 62% of the time	Female	Black or African American	27
A253	Yes	65	B	65_B	Yes	Correct 76% - 88% of the time	Male	Black or African American	23
A254	Yes	65	B	65_B	Not Sure	Correct 63% - 75% of the time	Female	Black or African American	31
A255	Not Sure	65	B	65_B	Not Sure	Correct 63% - 75% of the time	Male	White	76
A256	Yes	65	B	65_B	Yes	Correct 63% - 75% of the time	Male	Black or African American	45
A257	Not Sure	65	B	65_B	Not Sure	Correct less than 50% of the time	Female	White	85
A258	Yes	65	B	65_B	Yes	Correct 63% - 75% of the time	Male	White	67
A259	No	65	B	65_B	Not Sure	Correct 63% - 75% of the time	Male	Asian	52
A260	Yes	65	B	65_B	No	Correct 76% - 88% of the time	Female	Black or African American	37
A261	Yes	65	B	65_B	Yes	Correct 50% - 62% of the time	Female	White	51
A262	Yes	65	B	65_B	Yes	Correct 63% - 75% of the time	Female	White	75
A263	Yes	95	A	95_A	Yes	Correct 89% - 100% of the time	Female	White	56
A264	Yes	95	A	95_A	Yes	Correct 76% - 88% of the time	Female	White	47
A265	Yes	95	A	95_A	Not Sure	Correct 89% - 100% of the time	Female	Asian	31
A266	Yes	95	A	95_A	Yes	Correct 89% - 100% of the time	Male	Black or African American	56
A267	Yes	95	A	95_A	Yes	Correct 76% - 88% of the time	Male	White	76
A268	No	95	A	95_A	No	Correct 63% - 75% of the time	Female	White	43
A269	Yes	95	A	95_A	No	Correct 50% - 62% of the time	Female	American Indian or Alaska Native	34
A270	Yes	95	A	95_A	Yes	Correct 89% - 100% of the time	Male	White	24
A271	Yes	95	A	95_A	Not Sure	Correct 76% - 88% of the time	Female	White	28
A272	Yes	95	A	95_A	Yes	Correct 76% - 88% of the time	Female	Black or African American	26
A273	Yes	95	A	95_A	Yes	Correct 89% - 100% of the time	Female	Black or African American	65
A274	Yes	95	A	95_A	Yes	Correct 89% - 100% of the time	Female	Asian	39
A275	Yes	95	A	95_A	Yes	Correct 89% - 100% of the time	Male	White	50
A276	Yes	95	A	95_A	Not Sure	Correct 76% - 88% of the time	Female	Asian	43
A277	Not Sure	95	A	95_A	Not Sure	Correct 50% - 62% of the time	Female	White	74
A278	Yes	95	A	95_A	Yes	Correct 76% - 88% of the time	Male	Asian	36
A279	Yes	95	A	95_A	Yes	Correct 89% - 100% of the time	Female	Black or African American	56
A280	Yes	95	A	95_A	Yes	Correct 63% - 75% of the time	Male	Black or African American	45
A281	Yes	95	A	95_A	Not Sure	Correct 76% - 88% of the time	Female	White	53
A282	Yes	95	A	95_A	Yes	Correct 89% - 100% of the time	Female	Asian	57
A283	Yes	95	A	95_A	Yes	Correct 63% - 75% of the time	Male	Other	39
A284	Yes	95	A	95_A	Yes	Correct 89% - 100% of the time	Male	Black or African American	59
A285	Not Sure	95	A	95_A	Not Sure	Correct 76% - 88% of the time	Female	Black or African American	52
A286	Yes	95	A	95_A	Yes	Correct 89% - 100% of the time	Male	White	22
A287	Not Sure	95	A	95_A	Yes	Correct 76% - 88% of the time	Male	Black or African American	40
A288	Yes	95	A	95_A	Yes	Correct 89% - 100% of the time	Male	Black or African American	49
A289	Yes	95	A	95_A	Yes	Correct 89% - 100% of the time	Male	Black or African American	29
A290	Yes	95	A	95_A	Yes	Correct 76% - 88% of the time	Male	Black or African American	59
A291	Yes	95	A	95_A	No	Correct 63% - 75% of the time	Female	White	54
A292	Yes	95	A	95_A	Yes	Correct 89% - 100% of the time	Female	Asian	65
A293	Yes	95	A	95_A	Yes	Correct 76% - 88% of the time	Female	White	36
A294	No	95	A	95_A	Not Sure	Correct 63% - 75% of the time	Female	Black or African American	48
A295	Yes	95	A	95_A	Yes	Correct 89% - 100% of the time	Female	Black or African American	48
A296	No	95	A	95_A	No	Correct 89% - 100% of the time	Male	White	59
A297	Yes	95	A	95_A	Yes	Correct 89% - 100% of the time	Female	White	48
A298	Not Sure	95	A	95_A	Yes	Correct 89% - 100% of the time	Female	Other	46
A299	Yes	95	A	95_A	Not Sure	Correct 63% - 75% of the time	Female	White	51
A300	Not Sure	95	A	95_A	No	Correct 63% - 75% of the time	Female	Black or African American	59
A301	No	95	A	95_A	No	Correct 63% - 75% of the time	Male	White	55
A302	Not Sure	95	A	95_A	Yes	Correct 89% - 100% of the time	Male	White	65
A303	Not Sure	95	A	95_A	No	Correct less than 50% of the time	Female	White	32
A304	Yes	95	A	95_A	Not Sure	Correct 50% - 62% of the time	Male	Black or African American	54
A305	Yes	95	A	95_A	Yes	Correct 89% - 100% of the time	Female	Black or African American	46
A306	Not Sure	95	A	95_A	Not Sure	Correct 89% - 100% of the time	Female	White	63
A307	No	95	A	95_A	No	Correct 76% - 88% of the time	Female	White	38
A308	Yes	95	A	95_A	Not Sure	Correct 89% - 100% of the time	Male	Black or African American	33
A309	Not Sure	95	A	95_A	No	Correct 76% - 88% of the time	Female	Asian	64
A310	Not Sure	95	A	95_A	Not Sure	Correct 63% - 75% of the time	Male	White	41
A311	No	95	A	95_A	Yes	Correct 89% - 100% of the time	Female	Other	32
A312	No	95	A	95_A	No	Correct 50% - 62% of the time	Male	Black or African American	25
A313	Yes	95	A	95_A	Yes	Correct 89% - 100% of the time	Male	Black or African American	55
A314	Yes	95	A	95_A	Yes	Correct 89% - 100% of the time	Male	White	53
A315	Yes	95	A	95_A	Yes	Correct 89% - 100% of the time	Male	White	70
A316	Not Sure	95	A	95_A	Not Sure	Correct 89% - 100% of the time	Female	White	43
A317	Yes	95	A	95_A	Yes	Correct 89% - 100% of the time	Female	White	52
A318	No	95	A	95_A	Yes	Correct 76% - 88% of the time	Male	Black or African American	65
A319	Not Sure	95	A	95_A	Not Sure	Correct 76% - 88% of the time	Female	White	49
A320	Yes	95	A	95_A	Yes	Correct 76% - 88% of the time	Male	Asian	32
A321	Yes	95	A	95_A	Yes	Correct 89% - 100% of the time	Male	White	64
A322	Not Sure	95	A	95_A	Not Sure	Correct 76% - 88% of the time	Female	Black or African American	58
A323	Not Sure	95	A	95_A	Not Sure	Correct 76% - 88% of the time	Female	Black or African American	42
A324	Yes	95	A	95_A	Not Sure	Correct 76% - 88% of the time	Female	Black or African American	32
A325	Yes	95	A	95_A	Not Sure	Correct 76% - 88% of the time	Female	Black or African American	64
A326	Yes	95	A	95_A	Yes	Correct 63% - 75% of the time	Male	Black or African American	30
A327	Yes	95	A	95_A	Not Sure	Correct 76% - 88% of the time	Male	White	48
A328	Yes	95	A	95_A	Yes	Correct 89% - 100% of the time	Male	White	65
A329	Yes	95	A	95_A	Yes	Correct 89% - 100% of the time	Male	Black or African American	30
A330	Not Sure	95	A	95_A	Not Sure	Correct 63% - 75% of the time	Male	Black or African American	50
A331	Yes	95	A	95_A	Yes	Correct 76% - 88% of the time	Male	Asian	55
A332	Yes	95	A	95_A	Yes	Correct 76% - 88% of the time	Male	Black or African American	40
A333	Yes	95	A	95_A	No	Correct 76% - 88% of the time	Female	Other	30
A334	No	95	A	95_A	No	Correct 63% - 75% of the time	Female	Black or African American	32
A335	Yes	95	A	95_A	Yes	Correct 76% - 88% of the time	Male	White	63
A336	Yes	95	A	95_A	Not Sure	Correct 89% - 100% of the time	Female	White	55
A337	No	95	A	95_A	No	Correct 63% - 75% of the time	Male	Black or African American	48
A338	Yes	95	A	95_A	Yes	Correct 76% - 88% of the time	Male	Asian	35
A339	Not Sure	95	A	95_A	Yes	Correct 76% - 88% of the time	Female	Black or African American	57
A340	Yes	95	A	95_A	Yes	Correct 89% - 100% of the time	Female	Black or African American	51
A341	Yes	95	A	95_A	Yes	Correct 76% - 88% of the time	Female	Black or African American	67
A342	Yes	95	A	95_A	Yes	Correct 76% - 88% of the time	Male	Black or African American	48
A343	Yes	95	A	95_A	Yes	Correct 76% - 88% of the time	Female	Black or African American	30
A344	No	95	A	95_A	No	Correct less than 50% of the time	Female	Black or African American	71
A345	Yes	95	A	95_A	Yes	Correct 89% - 100% of the time	Male	White	55
A346	Yes	95	A	95_A	Yes	Correct 89% - 100% of the time	Male	Other	40
A347	Yes	95	A	95_A	Yes	Correct 89% - 100% of the time	Female	White	49
A348	Yes	95	A	95_A	Yes	Correct 89% - 100% of the time	Female	Black or African American	53
A349	Yes	95	A	95_A	Yes	Correct 76% - 88% of the time	Female	Black or African American	71
A350	Yes	95	A	95_A	Yes	Correct 89% - 100% of the time	Female	Black or African American	57
A351	Yes	95	A	95_A	Not Sure	Correct 63% - 75% of the time	Female	Black or African American	50
A352	Not Sure	95	A	95_A	Not Sure	Correct 50% - 62% of the time	Female	Other	31
A353	Yes	95	B	95_B	Yes	Correct 76% - 88% of the time	Female	Black or African American	36
A354	Yes	95	B	95_B	Yes	Correct 76% - 88% of the time	Female	Black or African American	63
A355	Yes	95	B	95_B	Yes	Correct 89% - 100% of the time	Female	Black or African American	64
A356	Yes	95	B	95_B	No	Correct 76% - 88% of the time	Female	White	23
A357	No	95	B	95_B	No	Correct less than 50% of the time	Male	White	37
A358	Yes	95	B	95_B	Yes	Correct 63% - 75% of the time	Male	Asian	21
A359	Yes	95	B	95_B	Not Sure	Correct 63% - 75% of the time	Male	White	21
A360	Not Sure	95	B	95_B	Not Sure	Correct 63% - 75% of the time	Female	White	33
A361	Yes	95	B	95_B	Not Sure	Correct 76% - 88% of the time	Female	White	53
A362	No	95	B	95_B	No	Correct 76% - 88% of the time	Male	Asian	28
A363	Not Sure	95	B	95_B	Not Sure	Correct 89% - 100% of the time	Male	White	61
A364	Not Sure	95	B	95_B	No	Correct 63% - 75% of the time	Male	White	71
A365	Yes	95	B	95_B	Yes	Correct 76% - 88% of the time	Male	Black or African American	36
A366	Yes	95	B	95_B	Yes	Correct 89% - 100% of the time	Male	Black or African American	53
A367	Not Sure	95	B	95_B	Not Sure	Correct 76% - 88% of the time	Female	White	54
A368	Yes	95	B	95_B	Not Sure	Correct 76% - 88% of the time	Male	Asian	26
A369	Yes	95	B	95_B	Yes	Correct 76% - 88% of the time	Male	White	52
A370	Not Sure	95	B	95_B	Yes	Correct 89% - 100% of the time	Female	Black or African American	28
A371	Not Sure	95	B	95_B	Not Sure	Correct 89% - 100% of the time	Female	White	61
A372	Yes	95	B	95_B	Yes	Correct 76% - 88% of the time	Male	White	50
A373	Yes	95	B	95_B	Not Sure	Correct 76% - 88% of the time	Female	Black or African American	29
A374	Yes	95	B	95_B	Yes	Correct 76% - 88% of the time	Female	Black or African American	34
A375	Yes	95	B	95_B	Yes	Correct 89% - 100% of the time	Female	Black or African American	26
A376	Yes	95	B	95_B	No	Correct 76% - 88% of the time	Female	Other	42
A377	Yes	95	B	95_B	Yes	Correct 89% - 100% of the time	Male	White	24
A378	Not Sure	95	B	95_B	No	Correct less than 50% of the time	Male	Black or African American	52
A379	Yes	95	B	95_B	Not Sure	Correct 63% - 75% of the time	Male	Black or African American	36
A380	Yes	95	B	95_B	Yes	Correct 89% - 100% of the time	Male	Black or African American	28
A381	Yes	95	B	95_B	Not Sure	Correct 76% - 88% of the time	Female	White	34
A382	Yes	95	B	95_B	Yes	Correct 89% - 100% of the time	Female	Black or African American	30
A383	Not Sure	95	B	95_B	No	Correct 50% - 62% of the time	Male	White	36
A384	Yes	95	B	95_B	Yes	Correct 89% - 100% of the time	Male	Asian	39
A385	Yes	95	B	95_B	Not Sure	Correct 63% - 75% of the time	Female	Black or African American	34
A386	Yes	95	B	95_B	Yes	Correct 63% - 75% of the time	Male	White	41
A387	Yes	95	B	95_B	Not Sure	Correct 63% - 75% of the time	Female	White	53
A388	Not Sure	95	B	95_B	Not Sure	Correct 89% - 100% of the time	Male	White	45
A389	Not Sure	95	B	95_B	Not Sure	Correct 89% - 100% of the time	Female	White	43
A390	Not Sure	95	B	95_B	No	Correct 50% - 62% of the time	Female	Black or African American	64
A391	Yes	95	B	95_B	Yes	Correct 89% - 100% of the time	Male	Asian	66
A392	No	95	B	95_B	No	Correct 76% - 88% of the time	Female	Black or African American	49
A393	Yes	95	B	95_B	Yes	Correct 89% - 100% of the time	Male	Other	27
A394	Yes	95	B	95_B	No	Correct 76% - 88% of the time	Female	Black or African American	24
A395	Yes	95	B	95_B	Not Sure	Correct 76% - 88% of the time	Female	White	54
A396	Yes	95	B	95_B	Yes	Correct 50% - 62% of the time	Male	Black or African American	33
A397	Yes	95	B	95_B	Yes	Correct 89% - 100% of the time	Female	Black or African American	60
A398	Not Sure	95	B	95_B	No	Correct 76% - 88% of the time	Male	Asian	60
A399	Yes	95	B	95_B	Yes	Correct 89% - 100% of the time	Male	White	65
A400	Yes	95	B	95_B	No	Correct 63% - 75% of the time	Female	Asian	50
A401	Not Sure	95	B	95_B	Not Sure	Correct 63% - 75% of the time	Female	Black or African American	65
A402	Yes	95	B	95_B	Not Sure	Correct 76% - 88% of the time	Female	Black or African American	45
A403	Yes	95	B	95_B	Yes	Correct 89% - 100% of the time	Female	Asian	34
A404	Yes	95	B	95_B	No	Correct 63% - 75% of the time	Female	Black or African American	55
A405	Not Sure	95	B	95_B	Not Sure	Correct 63% - 75% of the time	Female	Black or African American	47
A406	Yes	95	B	95_B	No	Correct 76% - 88% of the time	Female	White	40
A407	Yes	95	B	95_B	Yes	Correct 76% - 88% of the time	Male	Asian	44
A408	Not Sure	95	B	95_B	Yes	Correct 76% - 88% of the time	Female	White	65
A409	Not Sure	95	B	95_B	Not Sure	Correct 76% - 88% of the time	Female	Black or African American	33
A410	Yes	95	B	95_B	Not Sure	Correct 76% - 88% of the time	Female	Other	35
A411	Yes	95	B	95_B	Yes	Correct 89% - 100% of the time	Female	Black or African American	38
A412	Not Sure	95	B	95_B	Not Sure	Correct 76% - 88% of the time	Female	White	36
A413	Yes	95	B	95_B	Yes	Correct 89% - 100% of the time	Female	Black or African American	48
A414	Yes	95	B	95_B	Yes	Correct 76% - 88% of the time	Female	Black or African American	65
A415	Not Sure	95	B	95_B	Not Sure	Correct 76% - 88% of the time	Female	White	58
A416	Yes	95	B	95_B	Yes	Correct 76% - 88% of the time	Male	White	50
A417	Yes	95	B	95_B	Yes	Correct 76% - 88% of the time	Male	White	76
A418	Not Sure	95	B	95_B	Yes	Correct 89% - 100% of the time	Female	White	50
A419	Yes	95	B	95_B	Not Sure	Correct 63% - 75% of the time	Male	Asian	66
A420	Yes	95	B	95_B	Not Sure	Correct less than 50% of the time	Male	Black or African American	65
A421	Yes	95	B	95_B	Not Sure	Correct less than 50% of the time	Male	Other	32
A422	Yes	95	B	95_B	Yes	Correct 89% - 100% of the time	Male	Black or African American	38
A423	Yes	95	B	95_B	Yes	Correct 76% - 88% of the time	Female	Black or African American	36
A424	Yes	95	B	95_B	Not Sure	Correct 76% - 88% of the time	Female	Black or African American	36
A425	Yes	95	B	95_B	Not Sure	Correct 63% - 75% of the time	Female	White	43
A426	Not Sure	95	B	95_B	Yes	Correct 89% - 100% of the time	Male	Black or African American	68
A427	Yes	95	B	95_B	Yes	Correct 89% - 100% of the time	Male	Black or African American	58
A428	Yes	95	B	95_B	Yes	Correct 76% - 88% of the time	Male	Black or African American	47
A429	Yes	95	B	95_B	Not Sure	Correct 63% - 75% of the time	Male	Black or African American	30
A430	No	95	B	95_B	Yes	Correct 89% - 100% of the time	Female	Asian	42
A431	Yes	95	B	95_B	Yes	Correct 63% - 75% of the time	Male	White	79
A432	Yes	95	B	95_B	Yes	Correct 89% - 100% of the time	Female	Asian	52
A433	Yes	95	B	95_B	Yes	Correct 89% - 100% of the time	Male	Black or African American	76
A434	Yes	95	B	95_B	No	Correct 76% - 88% of the time	Female	Black or African American	41
A435	No	control	control	control	No	Correct 63% - 75% of the time	Female	White	32
A436	Yes	control	control	control	Yes	Correct 76% - 88% of the time	Male	White	27
A437	Yes	control	control	control	Yes	Correct 89% - 100% of the time	Female	Black or African American	43
A438	Yes	control	control	control	Yes	Correct 76% - 88% of the time	Male	White	22
A439	Yes	control	control	control	Yes	Correct 76% - 88% of the time	Male	Black or African American	28
A440	Not Sure	control	control	control	No	Correct 63% - 75% of the time	Female	Black or African American	64
A441	Yes	control	control	control	Not Sure	Correct 76% - 88% of the time	Female	Black or African American	43
A442	Yes	control	control	control	Yes	Correct 89% - 100% of the time	Female	White	41
A443	Yes	control	control	control	Not Sure	Correct 63% - 75% of the time	Male	White	30
A444	Yes	control	control	control	Yes	Correct 89% - 100% of the time	Female	Black or African American	34
A445	Yes	control	control	control	Yes	Correct 76% - 88% of the time	Female	Black or African American	28
A446	Yes	control	control	control	Yes	Correct 76% - 88% of the time	Male	White	49
A447	Yes	control	control	control	No	Correct 63% - 75% of the time	Male	Asian	72
A448	Yes	control	control	control	Yes	Correct 76% - 88% of the time	Female	Asian	21
A449	Yes	control	control	control	Not Sure	Correct 63% - 75% of the time	Female	White	57
A450	Yes	control	control	control	Yes	Correct 76% - 88% of the time	Female	White	22
A451	Yes	control	control	control	Yes	Correct 89% - 100% of the time	Male	Black or African American	45
A452	Yes	control	control	control	Not Sure	Correct 63% - 75% of the time	Male	Asian	40
A453	Yes	control	control	control	Yes	Correct 76% - 88% of the time	Male	Black or African American	41
A454	Yes	control	control	control	Yes	Correct 76% - 88% of the time	Male	Black or African American	46
A455	Yes	control	control	control	Yes	Correct 76% - 88% of the time	Female	Black or African American	21
A456	Yes	control	control	control	Yes	Correct 89% - 100% of the time	Male	Aboriginal peoples of Canada	29
A457	Yes	control	control	control	Yes	Correct 89% - 100% of the time	Female	Black or African American	33
A458	Yes	control	control	control	Not Sure	Correct 76% - 88% of the time	Male	Asian	44
A459	Not Sure	control	control	control	Not Sure	Correct 63% - 75% of the time	Female	White	54
A460	Yes	control	control	control	Yes	Correct 76% - 88% of the time	Female	Black or African American	34
A461	Yes	control	control	control	Yes	Correct 76% - 88% of the time	Female	White	32
A462	Yes	control	control	control	Yes	Correct 89% - 100% of the time	Male	Black or African American	59
A463	Yes	control	control	control	Yes	Correct 76% - 88% of the time	Female	Black or African American	41
A464	Yes	control	control	control	Yes	Correct 89% - 100% of the time	Male	Asian	77
A465	Not Sure	control	control	control	Not Sure	Correct 89% - 100% of the time	Female	Black or African American	28
A466	Yes	control	control	control	No	Correct 63% - 75% of the time	Female	White	65
A467	Yes	control	control	control	Yes	Correct 76% - 88% of the time	Female	Black or African American	29
A468	Yes	control	control	control	Yes	Correct 76% - 88% of the time	Male	Asian	73
A469	Yes	control	control	control	Yes	Correct 89% - 100% of the time	Male	White	59
A470	Not Sure	control	control	control	Yes	Correct 89% - 100% of the time	Male	Black or African American	62
A471	Yes	control	control	control	Yes	Correct 76% - 88% of the time	Male	White	39
A472	Yes	control	control	control	Yes	Correct 76% - 88% of the time	Female	Black or African American	45
A473	No	control	control	control	No	Correct 63% - 75% of the time	Male	Asian	56
A474	Yes	control	control	control	Not Sure	Correct 76% - 88% of the time	Male	Asian	64
A475	Yes	control	control	control	Yes	Correct 50% - 62% of the time	Male	White	69
A476	Yes	control	control	control	Yes	Correct 89% - 100% of the time	Male	Black or African American	36
A477	Yes	control	control	control	Yes	Correct 76% - 88% of the time	Male	Black or African American	31
A478	Yes	control	control	control	Not Sure	Correct 63% - 75% of the time	Female	White	37
A479	Yes	control	control	control	Not Sure	Correct 76% - 88% of the time	Female	Black or African American	68
A480	Yes	control	control	control	Yes	Correct 76% - 88% of the time	Female	Black or African American	59
A481	Yes	control	control	control	Yes	Correct 76% - 88% of the time	Male	Black or African American	47
A482	Yes	control	control	control	Yes	Correct 76% - 88% of the time	Female	White	49
A483	No	control	control	control	No	Correct 76% - 88% of the time	Female	White	56
A484	Not Sure	control	control	control	Not Sure	Correct 63% - 75% of the time	Female	Asian	72
A485	No	control	control	control	No	Correct 76% - 88% of the time	Male	White	60
A486	Yes	control	control	control	Yes	Correct 76% - 88% of the time	Male	White	49
A487	Yes	control	control	control	No	Correct 76% - 88% of the time	Female	White	35
A488	Yes	control	control	control	Yes	Correct 63% - 75% of the time	Female	Black or African American	41
A489	No	control	control	control	No	Correct 63% - 75% of the time	Male	White	61
A490	Yes	control	control	control	Yes	Correct 89% - 100% of the time	Male	Other	41
A491	Yes	control	control	control	Yes	Correct 76% - 88% of the time	Male	Black or African American	41
A492	Yes	control	control	control	Not Sure	Correct 50% - 62% of the time	Male	Black or African American	34
A493	Yes	control	control	control	Yes	Correct 76% - 88% of the time	Female	White	51
A494	Yes	control	control	control	Yes	Correct 89% - 100% of the time	Female	Black or African American	46
A495	Not Sure	control	control	control	Not Sure	Correct 50% - 62% of the time	Male	White	41
A496	Yes	control	control	control	Yes	Correct 89% - 100% of the time	Female	Black or African American	58
A497	Yes	control	control	control	Yes	Correct 89% - 100% of the time	Female	Black or African American	37
A498	Yes	control	control	control	Yes	Correct 89% - 100% of the time	Female	Black or African American	42
A499	Yes	control	control	control	Yes	Correct 76% - 88% of the time	Male	White	58
A500	Yes	control	control	control	Yes	Correct 89% - 100% of the time	Male	Black or African American	59
A501	Yes	control	control	control	Yes	Correct 76% - 88% of the time	Male	Black or African American	62
A502	Not Sure	control	control	control	Not Sure	Correct 50% - 62% of the time	Female	White	56
A503	Yes	control	control	control	Yes	Correct 76% - 88% of the time	Female	White	52
A504	No	control	control	control	No	Correct 50% - 62% of the time	Male	White	66
A505	Yes	control	control	control	Yes	Correct 89% - 100% of the time	Male	Asian	62
A506	Yes	control	control	control	Yes	Correct 89% - 100% of the time	Male	Black or African American	40
A507	Not Sure	control	control	control	Not Sure	Correct 50% - 62% of the time	Female	White	52
A508	Yes	control	control	control	Yes	Correct 89% - 100% of the time	Male	Black or African American	71
A509	No	control	control	control	No	Correct 50% - 62% of the time	Male	White	45
A510	Yes	control	control	control	Yes	Correct 63% - 75% of the time	Female	Black or African American	57
A511	Yes	control	control	control	Yes	Correct 76% - 88% of the time	Male	Black or African American	26
A512	Yes	control	control	control	Yes	Correct 76% - 88% of the time	Female	Black or African American	49
A513	Not Sure	control	control	control	No	Correct 76% - 88% of the time	Male	Black or African American	46
A514	Yes	control	control	control	Yes	Correct 89% - 100% of the time	Male	White	66
A515	No	control	control	control	Not Sure	Correct 76% - 88% of the time	Female	White	54
A516	Yes	control	control	control	Yes	Correct 89% - 100% of the time	Male	Black or African American	37
A517	Yes	control	control	control	Yes	Correct 63% - 75% of the time	Female	White	61
A518	No	control	control	control	No	Correct 63% - 75% of the time	Female	White	51
A519	Yes	control	control	control	Yes	Correct 89% - 100% of the time	Female	Black or African American	32
A520	Yes	control	control	control	Yes	Correct 76% - 88% of the time	Male	Asian	28
A521	Yes	control	control	control	Yes	Correct 76% - 88% of the time	Female	Black or African American	39
A522	Not Sure	control	control	control	No	Correct less than 50% of the time	Male	White	62
A523	Yes	control	control	control	Yes	Correct 89% - 100% of the time	Male	Black or African American	41
A524	Yes	control	control	control	Yes	Correct 76% - 88% of the time	Male	Black or African American	42
A525	Yes	control	control	control	Yes	Correct 76% - 88% of the time	Female	White	38
A526	Yes	control	control	control	Yes	Correct 63% - 75% of the time	Female	Black or African American	34
A527	Yes	control	control	control	Yes	Correct 89% - 100% of the time	Female	Black or African American	67
A528	Not Sure	control	control	control	No	Correct 63% - 75% of the time	Male	White	85
A529	Not Sure	control	control	control	No	Correct 50% - 62% of the time	Female	Asian	37
A530	Not Sure	control	control	control	Not Sure	Correct 76% - 88% of the time	Male	Black or African American	68
A531	Yes	control	control	control	Yes	Correct 76% - 88% of the time	Male	Black or African American	45
A532	Yes	control	control	control	Yes	Correct 89% - 100% of the time	Female	Black or African American	55
A533	Not Sure	control	control	control	Not Sure	Correct 63% - 75% of the time	Male	White	53
A534	Yes	control	control	control	Yes	Correct 76% - 88% of the time	Female	Black or African American	29
A535	Yes	control	control	control	Yes	Correct 76% - 88% of the time	Female	White	65
A536	Yes	control	control	control	Not Sure	Correct 76% - 88% of the time	Male	Black or African American	44
A537	Yes	control	control	control	Yes	Correct 89% - 100% of the time	Female	Black or African American	55
A538	Yes	control	control	control	Yes	Correct 63% - 75% of the time	Female	Black or African American	32
A539	Yes	control	control	control	Yes	Correct 89% - 100% of the time	Female	Black or African American	24
A540	Yes	control	control	control	Yes	Correct 89% - 100% of the time	Female	Black or African American	48
A541	Not Sure	control	control	control	Not Sure	Correct 50% - 62% of the time	Female	White	50
A542	Yes	control	control	control	Not Sure	Correct 89% - 100% of the time	Male	White	68
A543	Yes	control	control	control	Yes	Correct 76% - 88% of the time	Male	Black or African American	25
A544	Yes	control	control	control	Yes	Correct 89% - 100% of the time	Male	Asian	43
A545	Yes	control	control	control	Yes	Correct 76% - 88% of the time	Female	Black or African American	30
A546	Yes	control	control	control	Yes	Correct 63% - 75% of the time	Male	White	68
A547	Yes	control	control	control	Yes	Correct 89% - 100% of the time	Male	Other	45
A548	Yes	control	control	control	Yes	Correct 63% - 75% of the time	Male	White	49
A549	Yes	control	control	control	Yes	Correct 63% - 75% of the time	Male	Black or African American	67
A550	Not Sure	control	control	control	Not Sure	Correct 76% - 88% of the time	Female	White	35
A551	Yes	control	control	control	Yes	Correct 89% - 100% of the time	Male	Black or African American	22
A552	Yes	control	control	control	Yes	Correct 76% - 88% of the time	Female	Black or African American	29
A553	Yes	control	control	control	Yes	Correct 89% - 100% of the time	Male	Black or African American	58
A554	Yes	control	control	control	Yes	Correct 89% - 100% of the time	Female	Asian	28
A555	Yes	control	control	control	Yes	Correct 76% - 88% of the time	Female	Asian	19
A556	Yes	control	control	control	Yes	Correct 89% - 100% of the time	Female	Black or African American	48
A557	Yes	control	control	control	Not Sure	Correct 76% - 88% of the time	Female	Black or African American	42
A558	Yes	control	control	control	Yes	Correct 76% - 88% of the time	Female	White	71
A559	Yes	control	control	control	Yes	Correct 76% - 88% of the time	Male	White	66
A560	Yes	control	control	control	Yes	Correct 76% - 88% of the time	Female	Black or African American	44
A561	Not Sure	control	control	control	Not Sure	Correct 89% - 100% of the time	Male	Black or African American	40
A562	Yes	control	control	control	No	Correct 63% - 75% of the time	Male	Black or African American	71
A563	Yes	control	control	control	Yes	Correct 76% - 88% of the time	Male	Black or African American	54
A564	Not Sure	control	control	control	Not Sure	Correct 76% - 88% of the time	Female	White	43
A565	Not Sure	control	control	control	Yes	Correct 63% - 75% of the time	Female	Black or African American	66
A566	Not Sure	control	control	control	Not Sure	Correct 89% - 100% of the time	Female	Black or African American	60
A567	Yes	control	control	control	Not Sure	Correct 89% - 100% of the time	Male	Black or African American	42
A568	Not Sure	control	control	control	Not Sure	Correct 76% - 88% of the time	Female	White	64
A569	Yes	control	control	control	Yes	Correct 76% - 88% of the time	Female	White	58
A570	Yes	control	control	control	Yes	Correct 76% - 88% of the time	Female	Black or African American	45
A571	Not Sure	control	control	control	Yes	Correct 63% - 75% of the time	Female	Black or African American	49
A572	Yes	control	control	control	Yes	Correct 76% - 88% of the time	Female	Black or African American	55
A573	Yes	control	control	control	Yes	Correct 76% - 88% of the time	Female	Black or African American	43
A574	Yes	control	control	control	Yes	Correct 89% - 100% of the time	Male	Black or African American	35
A575	Yes	control	control	control	Yes	Correct 76% - 88% of the time	Female	White	72
A576	Yes	control	control	control	Yes	Correct 76% - 88% of the time	Female	Black or African American	72
A577	Not Sure	control	control	control	Not Sure	Correct 63% - 75% of the time	Female	Other	33
A578	Yes	control	control	control	Not Sure	Correct 63% - 75% of the time	Female	Black	52
A579	Yes	control	control	control	Yes	Correct 89% - 100% of the time	Female	White	66
A580	Yes	control	control	control	Not Sure	Correct 76% - 88% of the time	Male	Other	24
A581	Yes	control	control	control	Yes	Correct 63% - 75% of the time	Female	Other	47
A582	Yes	control	control	control	Yes	Correct 76% - 88% of the time	Female	Black or African American	38
A583	Yes	control	control	control	Yes	Correct 76% - 88% of the time	Male	White	76
A584	Yes	control	control	control	Yes	Correct 89% - 100% of the time	Female	White	60
A585	Not Sure	control	control	control	Yes	Correct 89% - 100% of the time	Male	Black or African American	27
A586	Yes	control	control	control	Yes	Correct 76% - 88% of the time	Male	Black or African American	44
A587	Yes	control	control	control	Yes	Correct 76% - 88% of the time	Male	White	54
A588	Not Sure	control	control	control	Not Sure	Correct 63% - 75% of the time	Female	Black or African American	47
A589	Yes	control	control	control	Yes	Correct 76% - 88% of the time	Male	Black or African American	34
A590	Not Sure	control	control	control	Yes	Correct 89% - 100% of the time	Male	White	72
A591	Yes	control	control	control	Yes	Correct 89% - 100% of the time	Female	Black or African American	30
A592	Yes	control	control	control	Yes	Correct 76% - 88% of the time	Male	Black or African American	27
A593	Yes	control	control	control	Yes	Correct 76% - 88% of the time	Female	Black or African American	47
A594	Not Sure	control	control	control	Not Sure	Correct 63% - 75% of the time	Female	White	70
A595	No	control	control	control	No	Correct 63% - 75% of the time	Male	Black or African American	24
A596	Yes	control	control	control	Not Sure	Correct 76% - 88% of the time	Male	Asian	73
A597	Yes	control	control	control	Yes	Correct 89% - 100% of the time	Female	Black or African American	55
